# Supplementary material for: Large-scale screening of transcription factor–promoter interactions in spruce reveals a transcriptional network involved in vascular development
Source: J Exp Bot. 2014 Apr 8;65(9):2319–33. doi: 10.1093/jxb/eru116 (PMC4036505; doi:10.1093/jxb/eru116)
Supplement: Supplementary Data [file supp_eru116_jexbot114744_file001.xlsx]

## Sheet: S1 primers
Table S1. List of gene-specific primers used for RT-qPCR analysis
Name	5' primer sequences	3' primer sequences	Amplicon size	SybrGreen1
GFP	GAAGATGGAAGCGTTCAACTAGCAG	GGTCTCTCTTTTCGTTGGGATCTTTC	136	LightCycler®
Pg4CL	TCATCAAATATAAGGGCTTCCAGGTG	AAACCACCTGCTTTGAGACGAAATC	195	LightCycler®
PgACC	AGAGCAGAATGGGAATGGAATTGAG	CCGGGAGCTAGTATTTCATGGAGAG	193	QuantiFast®
PgADF-1	TTCGATTATGTCACTGTGGACAACTG	CACCTCATAGTGAACGCCATCAAG	150	QuantiFast®
PgAGP-1	GTTTTACACACTGGGGCAGTTTCAG	GGCATTTACCAGGCCAGTAGAGAC	121	QuantiFast®
PgAP2-1	CACGGACTTTTCTGATTTCGATGAG	TCCACGAGAAATGGGATCTATCAAC	158	QuantiFast®
PgAP2-2	CTTTTGTTCGGCACTCATCTCTTTG	GTTGTTCCTACTCCTAGCCCTCCTG	197	QuantiFast®
PgAP2-3	ATTTGTGGACATAAAACCCCCAGTC	CACCCTTCACCTCAACAGGTGTATC	167	QuantiFast®
PgAP2-4	ATCTTCTGTTGATGCAAAGCTCCAG	ATTGCTGCTTCCAGAAACTTCACAC	139	QuantiFast®
PgAP2-5	GAGGATGCGAAGAAGAATGATGTTG	ATCCGTTTCTGTATCTGCCTGTGTC	156	QuantiFast®
PgAP2-6	CATAAAGTCTTCTTGGGAAGCGACTG	GGGTAGGTTAAGATCCAGCAGCAAC	135	QuantiFast®
PgAP2-7	CAGTCAACAAGCAGTTAAGGCACAG	TGATAAAGCTGCTCCTCATCCATTC	150	QuantiFast®
PgARF-1	AATATTCCATCGTCATCTATGCCAATG	ATCACTACCACTGCCAACATTCCTC	183	QuantiFast®
PgARF-2	GATACTCTCTCCTCCGGAAGTGCTG	AATCCAGTGATCCAGTCGATGTGAG	164	QuantiFast®
PgBBOX-1	CGACGAGGGAAATAATGACGAAAAC	AGCTTTCATGGGGCCTTTTGTG	182	QuantiFast®
PgBBOX-2	TTCCATGAACAAACTGAAACAAACTC	CAAAAGGTGATCATTGCAGACATTG	165	QuantiFast®
PgBZIP-1	CAGCAACAGCATCAACAACAAGTAAC	GAATGTTTGAACCATCCGATTTGAG	142	QuantiFast®
PgBZIP-2	GAATATCCCTCCACACCTCATCCAC	TATTTGGACGGCAGAAGAAAGTCAG	173	QuantiFast®
PgBZIP-3	ATGGATGCTGCTCACAAAAGAAGAG	TGTGGACTGATGCTGTGTAGATGTG	146	QuantiFast®
PgBZIP-4	TCGTATTCCATGTTTCCCAATTCAG	TCCTTGCAGATTCTCTGTTGGAAAG	181	QuantiFast®
PgBZIP-5	CTTTGTACATCAGGCCGACAATCTC	TAAGCTTACTCACGAGGACGAGCAG	165	QuantiFast®
PgBZIP-6	CAAGTGGCCTATCTGGATCATCAAC	TTCCTTTTTCAATGCTTCACAATGAG	129	QuantiFast®
PgBZIP-7	GTCACCCATTCATTGAGGTTTTGAG	CTTCTGCATCGCATGTCTGTATAATTG	154	QuantiFast®
PgCAD	ATACTTGGGAGGAGGAGCATAGCTG	CCATGGCAGTATTGATGTAGTCCAG	139	QuantiFast®
PgCCR-1	ATTCCTACCAAGTGCAAGGATGATG	ACTTGGAGATATGCCCCTTTTCTTG	157	QuantiFast®
PgCCTD-1	TACATACATCGAGAGCCCCCATAAG	TCCTTGAACTGACTTGATGTCTCCTG	184	QuantiFast®
PgCDC2-1	TTCCCAGGAGACTCAGAGATTGATG	CAGGCACAACATTTTCGAGAGAAGA	201	QuantiFast®
PgCDC48-1	ATTGCTACACAGCGAGGGAGTAGTG	TTTGTAGCCCCAATGATGAAAACAG	128	QuantiFast®
PgCM-3	TGAAAGTGTCGAGACAGCAGTTCAG	AAGGCATTATCCAGTCCCCATAGAG	152	QuantiFast®
PgCOBRA-1	TACCAATACCAACATGAGGGTCCAG	TGTTATGTTGCCGTTTGGATCTAGTG	136	QuantiFast®
PgCSL-1	TAGTTCCTCCGGCCTATGGTCTG	TCCCCCGTTCCATATAAACTCAATC	187	QuantiFast®
PgCYP76C5-1	TCAGAGAGCACGTGTGAAGTAGCAG	CAAACGGAATCAGTTCGAAGTTTTG	181	QuantiFast®
PgDHS-2	CAAAGTTTGGAATTGCTTGAGATGTG	CTCTCGTTACCACACACATTGTGAC	122	LightCycler®
PgEF1-1	AATGAATCATCCAGGACAGATTGGA	ACCATGGGTTTGGTTGGTATCATCT	192	QuantiFast®
PgETIF-1	TATTCATCATTGCCTTCTGCCAAAC	AACCGAGTTTGAACCTCTGAATCAC	146	QuantiFast®
PgEXPB-1	GAGCTCTCCCCACATCTCTGAATC	CACCGAGGTTATCATTGCTGATTTC	158	QuantiFast®
PgGASA5-1	GGAAGGTGTTCATATCGGTGTTCAG	TCCAGTTGTTGTAGCAAGGGCATAC	142	QuantiFast®
PgGRAS-1	CTTTGGATTTTGTTTCGAAGCAGTG	AGAAGCCGAAGCATAAGTCAACGAC	168	QuantiFast®
PgGRAS-2	GGAATGTGCCAGAGCCATAGTACAG	GTTTTATCAGCAGCCGAACAAAGTG	195	QuantiFast®
PgGRAS-3	ATAATGGGTGCCTAACACTTGGTTG	ATCTCATTTGATTTGGGCTGTTGTG	180	QuantiFast®
PgHB8	CACCAGGCTATTTCTGCTGTCAAAG	TTCAATGTCTTCTCCAGGAATGTCAC	185	QuantiFast®
PgHB4	TGATCGAGCTATAGCGTGGAAGGTA	GCTTCAAAAAGCAGTAAACCCATTTG	170	QuantiFast®
PgHB7	GAGAGATTTCACTCCCCTCGAAAAG	GCCCAACATCGTAGTGAAGAATTTG	148	QuantiFast®
PgHC-1	CACATGCACATTTTGAAACAGGAAG	TCATTGACTGGACAAGTTCGGATAC	139	QuantiFast®
PgHCT	TTGGAATTGCAGCCTGATTTAACTG	GCAAGGCCTTCATAAGCAATACCTC	167	QuantiFast®
PgHMGS-1	CGTAGATTCTATGTACCGGCGTTTC	AAGGGGAGGCTTGAGAATGCTATG	213	QuantiFast®
PgIAA-1	GTTCAAACGTTTCATCAATGTGCAG	CCAAGGTACATCTCCAACCAGCATAC	157	QuantiFast®
PgIAMT-1	CGAGTGTTCATACACAAGGGGTCTC	AAGATGCCACCTCCTCCTTGATTAG	182	QuantiFast®
PgKAN-1	AAGGGCTACTCCGAAGTCAGTTTTG	TATATCAGAGGAACACGCAGACTTTC	130	QuantiFast®
PgKN2	ACCATGCTGTAGAAGATCGGGAAC	GGATAAGGCCACTTGTAGTGCACAG	172	QuantiFast®
PgKN4	GTTTCTGAACAAAATGGAGGCACAG	TCTTTCAATTCCCTGTCTTCTGCAC	180	QuantiFast®
PgKNAT1	AAGAAAGGAAAACTCCCCAAGGAAG	TTGCTTCTGGTACAGCCCAGTAGAC	132	QuantiFast®
PgKOR1	TAGTTGCGGCTTTGGTTTCCTTATC	TTTCTCCTACCACTGCACAAACCTC	168	QuantiFast®
PgLACS1	GGAATGCGATGGTTCTATACTGGTG	CCACCTTGCCCAAAGAAACATATTC	127	QuantiFast®
PgLIM-1	CAGGCTTTATTGCAAACATCACCATG	TGCCACCTTGCTAACAAACAAATC	185	QuantiFast®
PgLIM-2	GTGTACCCCATTGAGAAGGTCACTG	CCTTTCGCAAGCTGACTGAAGTTAC	185	QuantiFast®
PgLIM-3	CGAGGGCTCAAGACCGTTATTTTAC	CTTGCAATGGTTACATCTGAAGCAAG	172	QuantiFast®
PgLOX-1	ACGCTCTTATACCCAGGCACTTCTG	AAATGACCTAAAAACATAACCAACAGACC	130	QuantiFast®
PgLPTHIO-1	GTACCATTCTTTGGTCCAGGGAGAG	TAGGCCAGATCTGTGATTTGTAGCC	194	QuantiFast®
PgMADS-1	CCCATCATCAGAGCACAATGTAGAG	TGGTGTGCTCCAAATCATGTAGTTC	161	QuantiFast®
PgMADS-2	AACAACTTGAAGCCGGGTTAAATAAG	TTCCGATGGTTCAATGAAGAAAGAC	197	QuantiFast®
PgMADS-3	TGACATGGCCCGAGAGAAAATAGAG	ACGACGAGGGCTACATCTGCTG	144	QuantiFast®
PgMADS-4	CATCTAGAAAGCCAAGCTGAACGAG	ATGTTTCCAAGCTGGAGTACAGGTG	152	QuantiFast®
PgMYB1	CTTCCTGGATGACGATGAAATGTG	ATGAAAACATCGTAGGATGAATGAATG	184	QuantiFast®
PgMYB11	ATGTGCCCAATAGCCATGACTCTAC	CAGGCCACAGTATTGGACTCGTTAC	174	QuantiFast®
PgMYB14	TTCGACAGTCCATAGAACCGTGAAC	CCCCGTTCTATTAGATGAGCCTGAG	160	LightCycler®
PgMYB15	TCGACAGTCCATAGAACCGTGGAT	GTAATGAGAGAAACCCCGCATTCTG	130	QuantiFast®
PgMYB16	AGTCCACCGCAAAAGATTCATGTAG	GTGATGGGTTACGTCAATTCCTGAG	165	QuantiFast®
PgMYB18	TCAAGCATTCCAATCAGTTGCAGTA	CCATGCCGTTTGAATATATCCATTG	129	QuantiFast®
PgMYB19	CGGACTGTTAACTCCAGAAATGGTG	ACTTATGGGATGGATTGCCACTAG	191	QuantiFast®
PgMYB2	TCATGATTTACTGCACCCTGCATAC	GCCAATACCCTACGTCCTTGGTAAC	155	QuantiFast®
PgMYB20	AGACATAAATCCCATGCTGCTTCAG	AGTAAACCTGAGTCTTGCCCCAAAG	195	QuantiFast®
PgMYB21	GCAGAAACCTCTTTTTCACAAGGTG	GGCTTAAAAATGCTGGAATTTGGTG	161	QuantiFast®
PgMYB22	AGGACGAGATAAGGCAACTCCAAAG	AGTTTTGAATCTGGGTAAGCGGAAG	170	QuantiFast®
PgMYB23	CGCAATGATTTAAGATTGCAGGAAC	GAACTTTGCAGCTCTCTCTCTGCTG	200	QuantiFast®
PgMYB24	CCCTCAGAGCTGTCACTCAAGCTAC	ATCACCATCTTCACACCTGCTTCTC	156	QuantiFast®
PgMYB25	CATGCCTATCTTTGGGAATGTTCAG	GTTGGAAGTCTTTGTGGCTAATTCTG	185	QuantiFast®
PgMYB26	CCATATTGGAGAAAGCACAGCAGAC	CGAGATCCCCATGATCTTGTCTATG	186	QuantiFast®
PgMYB27	CGGACTGTTAACTCCAGAAATGGTG	TGGACTGATTAAATTGCTTTGCTTG	158	QuantiFast®
PgMYB3	TTGAGCTTTGAAGCCAGGTACTCAG	CAGGAGAGATTTGCACATGAAGTTG	157	QuantiFast®
PgMYB4	GCCGAATATTGTACTGTCGATCCAC	CGATCCTTGCAATCATATTCCTCATC	182	QuantiFast®
PgMYB5	AAAACCTAATTCTGGCAGCGAACTG	TTCATCATATGAATGCTTCGTGGTG	192	QuantiFast®
PgMYB8	AGCTCCGAGTCGATCTGTAGGTTTC	GTACATGGATGGATTCGCCATTATC	148	QuantiFast®
PgMYB9	ATCAAGAACCACTGGAACTCCACAC	TGAGAGAAATCATCGCTTCCTTGTC	121	QuantiFast®
PgNAC-1	CTAAGGAGCAGAAGGAGTGGTCCTC	GAGAAGGGGCAGATATGGTTGAATC	165	LightCycler®
PgNAC-2	GCCAAGCTTTGGTTCAATACATCTG	GATACATCAGACGAGCAAGTGCAAG	138	QuantiFast®
PgNAC-3	CGGACCATCTTGTGCTTATAACGTC	CGGAGTACAGTGGGAACTTTCTGAG	142	QuantiFast®
PgNAC-4	TGCCCACTGGTAATGGTAATGGTAG	ATTCAGATGCGAGGCTACAAGTCTG	140	QuantiFast®
PgNAC-5	CCTTCCTCAAGCTGACACTTGTTTG	GAAATGGTTTGAATTGCGTGAAATC	156	QuantiFast®
PgNAC-6	CCTCCTGCTCTTCTGTCTACACCAC	AAAAGCCCAGACCTTGAACACCTAC	194	QuantiFast®
PgNAC-7	TGTGATGTTGATCTCTGGAGCTTTG	TGCCTATCAAATCCGATGCTTTTAG	134	QuantiFast®
PgNAC-8	AAGATCTTTTATCAGACCCAGCCAAG	AACACTTTCTCCAGCTGTGCATCTC	129	QuantiFast®
PgNASC-1	CAGTTTTGCCAACCTAAGGAAGATTG	GCTTAGCTGCTTCCTCAAAGGTCTC	128	QuantiFast®
PgNASC-2	TAATGACCCAAGCTGGAGTTTCAAG	TTCTTGTTGGCTCTGTCAGTTCCTC	126	QuantiFast®
PgNASC-3	AGCTCCCAATTACAGACACAAGCTG	AGCTCAATATCCTTTGGCTCCACTC	146	QuantiFast®
PgNASC-4	AGTCTGCCGATGGAGATATTGTCAC	ATGTCTGTTCGGGTACTGGAAAGTG	144	QuantiFast®
PgOMT-1	TCGCCAGGGATTTCATATAGATTTGT	TTTAACACCACCTGCAAATCCTGC	118	QuantiFast®
PgPAT-1	ATGGAGAAAGTTGCTTAGCCACAAG	TAACAACATCGCGTGCAGAAATTTC	132	QuantiFast®
PgPRR-2	TCAACGTCGGGATAGAGACTAGCAG	GAAGATGGATCAACGAGTGTTCAGAG	136	QuantiFast®
PgRLK-1	TGGAATGGATTTTAATTGCAGGTTG	TTTTCATGGTCTTCATTTCTTGCTG	190	QuantiFast®
PgRPL3A-1	AGGATGTTGTGTGGGTACCAAGAAG	CATGCCCAAACTTAGAGGATGTGTC	128	QuantiFast®
PgTIP-1	GCCTGAGGATTATTGATGAATGGAG	TTCCCAGCACAAAGTACAGAATTG	175	QuantiFast®
PgTUA-1	CCGTCTGTATGATTTCCAACTCGAC	ATAATCCTTCTCCAGAGCAGCCAAG	176	QuantiFast®
PgUBI-1	TAGAGAACAGACAATGCCTGACGAC	GCATACTTAAGCACCAATCCACCAG	127	QuantiFast®
PgWRKY-1	TTCGGTCGCTGTGAGAAGATTC	CCCACACCACACAATTTACAAGGAG	169	QuantiFast®
PgWRKY-2	CAGAAGTTACTACCGCTGCACACAG	AAGAAATCGTGTTGTTCGGATTGTG	153	QuantiFast®
PgWRKY-3	GGCAAATGCTCAGTGAAGAAGAGAG	GATCTGAAAAGTGGGATTGGGATTC	142	QuantiFast®
PgXTH8-1	TTTGAGTTTCTGGGGAACAGAAGTG	GGACTCTCACCGGAACTTGGTCTAC	190	QuantiFast®
unknown	ATTAAGGGCTCTCCACATCCAAGAG	GTGGGTCTCATGAATCCAGTACCAG	187	QuantiFast®

## Sheet: S2promDNA
	Table S2.	List of primers used for identification and cloning of candidate gene 5’ genomic sequence using the GenomeWalkerTM kit.
	Candidate genes	Primer sequences		Genomic DNA Sequences
		5' region by genome walking (GSP2/GSP1)	Direct amplification on genomic DNA (5'/3')
	Pg4CL	GAGATGCTCGACGTTCTGAGTTCCGTT / TATGAATGAAGAGACAGATGGTCGGAGATC	TCTAGATTAAGGAAACAAATTACTGGCACAAAAC / GGATCCCGATAACTAAAAATCCCTCTCAATTCAA	TTAAGGAAACAAATTACTGGCACAAAACCCAACGACATTTGGAAGGAGTGGAAGTATACCCTCTTATGGACCACTAGTCGGTCCTTTCAGGTGACATGGTTTTCCTTGAACAACTATGATGAGTCAACTTGCATCGCATATAGTAGCTAGTGATCGTTATCCTCCTTGTCGTTTTACAACTCAATTGTGATAGGTTTTGCCACCTTCAAAAATACAAAAAAAATAACAAAAATAATATGGAACCATTTTATTAGTAATAAAGTATGGAAAAGATGAGATTTTGGAGGTGTACAAATGTTAAACATTAAACTTGATGTATCCTATTGTTTATCATTCATTGTTTATTATCATACAACACATCCCAAAAAGTAGTATTGGGAGACCAAGTAAGCATTATTT…
	PgCAD	Bedon et al, 2009
	PgCesA-3	CTGTTATGAGAACCGGCAACCAAGCC / AAGGCTTCGGCTCCTCGTGTCCAT	GCTCTAGAGCTTGGAAAGGATGAGGTCAATC / CGGGATCCCGTTAAATTCAATTCTCTGGCG	CTTGGAAAGGATGAGGTCAATCCTTGTCTTCCACGCTCTGAAGTTAGAATCTCCATCCAACTTGTTCTTTGACTTCATAGAGTAAGTCATGGTTGCTTTGACTTGGTCAACCCTAGATTTGACCAAAAACTCAAACTTCACATATTGGCTTGCTGAGAGTACTAGGAGATGTGCTAAGCTAGGGCGCACTGATCTATCTGGAGATTAGGTCAATCCCTTCACTTAAGGTGCCTCAACGAGAGGATTAGGGTTTCTGTAACTGCACCTACTAGTAACCCCAGCGGCAGTGCTATGGTGACTGCTCCTGCTAGAAACCCTAGCGGCAATTCTTTAACGAGCTCAATATCCTTACGGCTATGTTTCCTTCCAGCGGTTAGACTAAATGAAGGAGGTGTGGGC…
	PgDHS2	GGAAGCACTGAAGAGCCCAATAAGCCT / GCCATTGCCGAACACCGAGGTTTTCAAT	ACTAGTCTCTCGTTTGACAAAAGGAGGTGTGC / GGATCCTTGCCAGCAACGATAAATCGGTCCCT	CTCTCGTTTGACAAAAGGAGGTGTGCATGGCTTCACGACTACAAAGATTATCAAAAGGTTGTTGGCACACGCAATGGTTGCAAGATGTGAGTCCAATGAACCTAGTCTTATATCTAGAAGGCTTCCAACATCTAAATATTGGGATACATGTAGACTTAAATGTTACACTCATTAATAATAATGAAGAATATAGGTCATCTAGATCTTCATCCAATCATTCAACAAAATTCATAAATAAATTTTAATAATTGTATCAAGCATTTTATATAATATTTTTTATTAGCCATCTAATGGTTAAAAACAAGTGTTTCCATATAAGAAGTACAAGTTAAAATCCAGATTATTATTATTGTTATTATAAATGAGTGTTTGAACTTATATATCATCTTTCATGAAATT…
	PgGASA5-1	CACAATAACGAGCACAGTAAATGCTAGAAGG / ATGAACAAGGCGAACACAATAACGAGCACA	ACTAGTACTTCTTAGGGGTGTTGTCTAAATGA / GGATCCGGAAAATAAAGCAAGGCAGCTACTT	ACTAGTACTTCTTAGGGGTGTTGTCTAAATGAAAAACCTCTAAAACAATTGGATTATTAACCATTTAAATCTGCAAATCTAATAATTTCTTGCCAGATTTCAAGCAAAATTAAACAGATAATATTCTTGGAAAAAAACAAAACTTATAAGGAAGACTCAAAAAAGTCTCAGGTTCAAGTCCAAATATTTAGCAAACAAGCTAGCTGGAATTTTTCAGCAAAGTGACCAATCCCAATAGCTGCAGGAAGACCCTGGATCTACTGAATAGTAAAACTCCCTAAAAAAAACAGCAGAAAATTAATTTACGACTACCTAGAAAATGTAAACCAAAACAATTATGGAAGTTGAACCTCTAACTAAAACCATTTCCATTGGATAAGAAAGAGTCAAACTGTTAAG…
	PgHB4	TTGCCCGCTTCCATTCCACAAGATTGC / GTCGTTGTAGAGGCGTTCCAGAGCTTC	GCTCTAGAGCGATTCCGCCGCCTAACCGAAG / CGGGATCCCGCCTCACCAATAGCAGGATAG	GATTCCGCCGCCTAACCGAAGGCTCGCTAGGCCCGTGACAATGATAGTGACACTTGACCAATGTAACAACATGGGTTTTAAAAACCTCTAAGCACACATTCCTTTAAAAAATGAATCAACTCAAAATTATGCGAGCTAAAGGGATTTAATACCTCTAAGTGTTATACATGGATTTGTTCAAATAATGTATAATCTAAAACACATTTATCTCCTTAGGAAAGGGAATGAAAGGTATTAAAACCCTCAACACATACACATGAAAAAATGAATCAATCCAAAATTAGTTTAAATTCTTTTAATATCTCTAAGCATTCATATGGATTTAATTAAATGTTAATATATAATCCAAAACAGGGAAATGCACATGAAGGAAGAAGGAAGAAGAGGGGATGAGAATTT…
	PgLIM-1	CTGATCGACCACGTACACCGTCTTCT / GAGCTTTAAGGTGCCATTGCAGTGAT	GCTCTAGAGCGAAATGTGTTGTCCATTAAG / GCGGATCCGCAACAGAAAATGTGGTCTAGT	CGAAATGTGTTGTCCATTAAGTTTGCTAAGCACGTCAACCGAGATGAAAATACCGGCTCTGTTTTAGAGAGCCTCGTCAGCCGCACCCATGAGTGCGCTAACTTCAACTTCCATTTGGAAGCTTCCCTGGAGGATTGAGAATCTTCCACCTAATCTCCACTAACGACTCTCCCACCTAATCTCTTCTGTCTGATGAACAATTAATTCTCTGCTCTCGCTATAAAGCTTCAACATCGTAATAAGTGTCAGAAGGAACATGCGAGTTAAGGAAGAGGAATCTAATCTACCTTCGGGGAAAGAGAAATTTAAGTCTCACTAAAATGCCTCTAAAATCATAAAAACAAATAACACTAAAAGGAATTTCAACCAAAAATGTCGACTCTAACTAATTCCTCTTTG…
	PgMYB1	CTTCAATCCCACTTTGTCACAGCAAGGCT / GTTTTCTGTCTTCCTCAGCCGTCCATG	GGACTAGTCCAATAAAGAATCGAGAAGC / CGGGATCCCGAGGATCTGAGAAATCGC	CTAGTCCAATAAAGAATCGAGAAGCGATTTAACACACACACACACACACACACTACTTTTCTTTGGCGTGTAGGTTATTGAGGAACAAAAATATACTTATATTTTTGCATTAAAAGGAAGTTTACAAAGTTTAATTTCATAGTGAGTGGATTGTACTTGCATGAGATATTTGCACTTTCCATGTATTCTACATTGTTTGAGAGTTAAATGCCTTACTCAGATTTTATGAAATTTTGTAGCAGTGCATGTGTTTGTTGCACACAAGAGGTTTCAGTGCATCACAATGAGCAACGATGAATGAATTTACGATAAAGAGGAATTGGTAGTGTAGGATTACATATGCATTGCACTCATTAACATGGGGTCTGATTATTGTTTGATATATGCAACTCTGAATAA…
	PgMYB8	ACTCGTGCTGCTACAAACAGAAACTCAGG / AGAAACTCAGGAAGGGTTTGTGGTCTCC	GCTCTAGAGCGGATGTCAACCTAAGAAACC / CGGGATCCCGCTCTTCGTAACTCCCACTG	GATGTCAACCTAAGAAACCAATCCAAAAATACTTTGGACTGGTATGTTTTTTCAATATTAGAAAACTGTAATAAAGTAAAAGAGGGAATGCTGCAATTCCCAACTCCCCAATATGAAAAAAATCTCTCTCTCAAGCCTCCTCTTACATTGGGTTGCATTCACATCAATTTACTTGAAACTAAAACAAAGTAATACAAAGTCTAAGTGTAATCTTCATATCTTGTCTTGTCTCGGCGTACCAGCACGACCCTATAAAGGCTAATCAGTTTATTCCAATCTCATTATCAATTAAGAATATCTTTCATCTTTGCGTATGACGTTTGCCGAGACATCACTAATTTAGTACTATTTCCTTGGAGTCCCTTACTCATTCCAGTAGTACTTTAATAATAATACGAC…
	PgSABATH2	CGCTCCAGAATAGGCTTTATCACTTGTATC / CTTTCAGGTTGTCAAAACTCATATGTTGGCAG	GCTCTAGAGCAATTACTTCATTTATGAG / GAAGATCTTCGGATTGGATTCATGCAAAGC	CAATTACTTCATTTATGAGTTATATTAAGATTTTTTTATGCAACTTTTCTTGGTTGCAAAGACTTAGTAACCAATTTCAGATACATCCAAATCATTTTACTTTTTAAAGTTATAATAAATATAAAATTTATACCTTGAAAATATACGAGATACAATACATTGACCAGGTTTTGAAAGAGGAAGCCAAACCTAGCAGTTTCAAGTTCAATCCTACACTATCATATCTGAAATGGAGGAGGGCAAGAAGATGCATGGAGAAAATAGTGCCCCATGGGCTTAGAAGGTTAATAAGAAAAAACAAAACTGTGAAGATTAAAATTGAAAATGTAGGAGGCACTACCAAAAAAATAACACATCTAAGTTGAAACTGATTCAAACATGGATTCATATGAAATCTGA…
	PgTUA-1	CCAATGTGGATCGAAATGCACTCCCTCAT / GAGACAGTAAAGCTCCCAACAGGCATTG	TCTAGAGCAGCAGTATAATTAAATTTGCAGCG / GGATCCTGTCGCTGGTTGAAACCCTCGAAACC	TTCTAGAGCAGCAGTATAATTAAATTTGCAGCGATATAATTAAATTCTCGGCAGGTATAGCGCATGCTATGCTGCTCTTGTTAAATAAAGCAGAGTTAGAAGATATTTTTTGTGAGATATTTATAAAATATTTTTTGTGAGATATTTATAAGATATTTTTTGTGAGAAGTTATAAAATATTATTTGTGGAAAGGTTATTTTATTAAAAAACTTTATGTCCAAATTTCGGGGAAGACATGTGTACTTAATAACAATTAACATTTTCAAAATTTGGTTGATTAAAATAAATAAATTAATGTGAATATTCAATAAAGTATTCTACTATCTTATCAATAATTAAATAAATATTAAAAAATAAAAAATATATGGGTGAAGCATTTGGCCAACTCGAATGTGCCA…
	PgXTH8-1	CAAGAACAAGAAACTCATTCCCATAACTCTCCA / GGCAACAAACACGACCAATCAGACCAATCAA	TCTAGAAATATCGTGTACTTAGTTTTCGGACA / GGATCCTACAAAAGCAGAAGAGAGAAGCACTT	AATATCGTGTACTTAGTTTTCGGACAATCTAACATTTCAAGTAAACACTCTACCCATCATTAAAAAAAGAACAAATACAACATCTCTACAATTAAAAAAAACTTTTGATCGACATAATCACGATCAAATTTCTGACAAAATCTCACCATAAAATTCTTAACCTACCCGGTCACTTTGTATGTAGAGTTGGAAAGGGCAATGGAGCACAAAACTCGAAGCGTATTCAGGAGGACCCATTGTATATAGTGGAAGCAAAACAGCTCATTTTTATGGGCATCGGGGACATAATCATAGGCCTTGGTAGGCCTTGATACCAAGACCTGTGTTGACAGGAAAAAAAAAATATGTGAATGGATCGTGACATCATTGAGGCCAGGCACAAAATTTCAATCTCATCAA…

## Sheet: S3Comp
	Table S3. Comparison of transcript levels on day 1 and day 2 in a set of 15 genes from this study.
	Gene Name	Pearson's correlation (Day 1 vs day 2, based on averages per tissue).		ANOVA (2-way)p-Value
		Corr. estimate	p-Value	Tissue	Day	Interaction
	A. Genes that varied significantly between tissues
1	PgAP2-3	0.9756	1,76x10-4	2.12217e-33	0.10516	0.774131
2	PgAP2-4	0.6193	3,46x10-6	8.10866e-11	0.0717906	0.873368
3	PgOMT-1	0.84	3,46x10-6	1.70089e-46	5.99488e-14	0.584076
4	PgCYP76C5-1	0.9426	1,41x10-4	1.0333e-26	0.0150134	0.381045
5	PgGASA5-1	0.9907	2,55x10-7	3.27075e-63	0.0473413	0.591452
6	PgHB4	0.9755	8,89x10-4	1.88359e-49	0.44942	0.279361
7	PgHMGS-1	0.7711	0.015	2.54029e-09	0.00329451	0.196661
8	PgKAN-1	0.6899	2,21x10-7	1.19648e-24	0.964935	0.838732
9	PgKNAT1	0.9696	6,34x10-3	2.70229e-41	0.814978	0.558659
10	PgLIM-3	0.7139	0.031	4.89352e-09	0.394451	0.192635
11	PgMYB2	0.9909	1,85X10-6	9.92439e-61	0.00226297	0.706555
12	PgNASC-4	0.7558	0.03	0.00608315	0.380367	0.920687
13	PgWRKY-2	0.9425	0.058	2.53252e-17	0.59012	0.539545
		0.8598
	B. Genes that did not variy significantly between tissues
14	PgCDC48-1	-0.3595	0.382	0.27187	2.97942e-12	0.262622
15	PgLACS1	0.1753	0.65	0.112042	6.00643e-05	0.317648
	15 genes were randomly selected

## Sheet: S4geneID
Table S4.		Gene Ids, GenBank accessions, cDNA insert size and functional annotations
cDNA sequence model			TAIR				Rice				Poplar					Pine				Sitka
Name	GenBank	Insert size (bp)	AccN	Description	Interval	E-value	AccN	Description	Interval	E-value	AccN	AccN	Description	Interval	E-value	AccN	Description	Interval	E-value	AccN	Description	Interval	E-value
Pg4CL	BT106671	1744	AT3G21240	4CL2 (4-COUMARATE:COA LIGASE 2); 4-coumarate-CoA ligase	18-1508	3e-163	NP_001047819	Os02g0697400	21-1511	1e-155	XP_002329649	POPTR_0019s07600	similar to 4-coumarate-CoA ligase (EC 6.2.1.12) (clone 4CL2) [validated] - quaking aspen. [ORG:Populus tremuloides]; [ ortholog of T08075,PQ0772,At1g65060,]	18-1508	5e-167	U12013	PT4CL1 4-coumarate-CoA ligase enzyme	18-236,288-1157,1206-1568,1631-1693	0	EF678230	Clone WS0285_N20 unknown mRNA	20-1117,1206-1550,1549-1728	0
PgACC	BT106780	1390	AT1G77330	1-aminocyclopropane-1-carboxylate oxidase, putative / ACC oxidase, putative	92-1078	3e-86	NP_001048259	Os02g0771600	86-1075	1e-82	XP_002316589	POPTR_0011s00970	similar to aminocyclopropane carboxylate oxidase. [ORG:Vigna radiata]; [ co-ortholog (1of2) of AAF36484, BAA76387, AAT09053, AAC67233, T10817, T10813, O48882, CAA60576, AAC48922, T16988, AAA33412, CAA04895, CAA64799, P31239, AAT09055, AAB26552, Q00985, BA	101-1084	3e-87	DR684236	Transcribed locus, weakly similar to NP_565154.1 1-aminocyclopropane-1-carboxylate oxidase, putative / ACC oxidase, putative [Arabidopsis thaliana]	56-817	1e-169	ES252898	Transcribed locus, weakly similar to NP_001048259.1 Os02g0771600 [Oryza sativa (japonica cultivar-group)]	305-928,980-1177	4e-172
PgADF-1	BT100707	1374	AT2G31200	ADF6 (ACTIN DEPOLYMERIZING FACTOR 6); actin binding	499-903	4e-54	NP_001067327	Os12g0628100	499-903	1e-52	XP_002300779	POPTR_0002s03990	similar to Actin-depolymerizing factor 6 (ADF-6) (AtADF6).; [ co-ortholog (1of3) of At2g31200, ]	499-903	4e-57	CO365461	Transcribed locus, moderately similar to NP_565390.1 ADF5 (ACTIN DEPOLYMERIZING FACTOR 5); actin binding [Arabidopsis thaliana]	625-1089,1152-1271,1265-1369	9e-137	FD735064	Clone WS02722_D11 unknown mRNA	499-1089,1066-1374	0
PgAGP-1	BT107566	1182	AT5G03170	FLA11	199-639	1e-22	NP_001046645	Os02g0308400	196-639	1e-22	XP_002321841	POPTR_0015s14570	similar to fasciclin-like AGP 15. [ORG:Populus alba x Populus tremula]; [ co-ortholog (13of20) of AAT37948, AAT37945, AAT37951, AAT37947, AAT37946, AAT37949, AAD56235, AAT37953, AAT37958, AAT37957, AAT37952, AAT37950, ]	199-636	1e-23	DR079405	Transcribed locus, weakly similar to XP_002321171.1 fasciclin-like arabinogalactan protein 12.1 [Populus trichocarpa]	348-869,907-996,1003-1053,1058-1153	4e-121	EF086659	Clone WS02742_B22 unknown mRNA	15-1178	0
PgAP2-1	BT119874	1755	AT1G53910	RAP2.12; DNA binding / transcription factor	136-564	2e-23	NP_001057044	Os06g0194000	136-1479	1e-22	XP_002304249	POPTR_0003s06930	no poplar v2 defline	136-1461	9e-29	CV145655	Transcribed locus, weakly similar to XP_002304249.1 AP2/ERF domain-containing transcription factor [Populus trichocarpa]	118-291,343-564,597-650,648-1112	9e-139	EF085786	Clone WS0291_D22 unknown mRNA	3-302,439-564,597-1253,1235-1519,1522-1755	0
PgAP2-2	BT113988	1061	AT5G44210	ERF9 (ERF DOMAIN PROTEIN 9); DNA binding / transcription factor/ transcription repressor	186-539	4e-19	NP_001055942	Os05g0497300	147-476	9e-17	XP_002300797	POPTR_0002s04430	no poplar v2 defline	234-668	2e-18	DT626412	Transcribed locus, strongly similar to XP_001767185.1 predicted protein [Physcomitrella patens subsp. patens]	114-188,192-422,426-491,489-545,580-789	5e-65	FD733969	Transcribed locus, strongly similar to XP_001767185.1 predicted protein [Physcomitrella patens subsp. patens]	117-977	8e-171
PgAP2-3	BT107056	1568	AT3G16770	ATEBP (ETHYLENE-RESPONSIVE ELEMENT BINDING PROTEIN); DNA binding / protein binding / transcription activator/ transcription factor	61-279	5e-20	NP_001048319	Os02g0782700	10-924	3e-21	XP_002331217	POPTR_0001s16400	similar to transcription factor EREBP-like protein. [ORG:Cicer arietinum]; [ co-ortholog (2of2) of AAQ10777, CAD56217, At3g14230, At1g53910, CAE54591, CAD21849, ]	16-321	1e-22	DR090625	Transcribed locus, moderately similar to XP_001758105.1 predicted protein [Physcomitrella patens subsp. patens]	34-906	4e-138	FD735269	Transcribed locus, moderately similar to XP_001779530.1 predicted protein [Physcomitrella patens subsp. patens]	436-939,1027-1065,1069-1251,1310-1357,1359-1412,1497-1568	5e-111
PgAP2-4	BT110287	2154	AT1G64380	AP2 domain-containing transcription factor, putative	1293-1880	4e-26	NP_001063013	Os09g0369000	1236-1796	2e-28	XP_002297979	POPTR_0001s10540	similar to AP2 domain-containing transcription factor; putative; [ co-ortholog (2of2) of At1g64380, ]	1308-1880	2e-28	CO365702	Transcribed locus, moderately similar to XP_001775145.1 predicted protein [Physcomitrella patens subsp. patens]	1181-1915	2e-174	ES877919	Transcribed locus, strongly similar to XP_001775145.1 predicted protein [Physcomitrella patens subsp. patens]	1345-1995	3e-176
PgAP2-5	BT106713	1907	AT1G22190	AP2 domain-containing transcription factor, putative	1084-1782	3e-27	NP_001063013	Os09g0369000	1081-1773	3e-30	XP_002307098	POPTR_0005s07900	no poplar v2 defline	1078-1773	1e-32	DR057852	Transcribed locus, strongly similar to XP_001775145.1 predicted protein [Physcomitrella patens subsp. patens]	1090-1761,1772-1822,1841-1900	9e-121	EF677972	Clone WS02814_I10 unknown mRNA	13-423,470-994,1046-1504,1562-1768,1768-1899	0
PgAP2-6	BT102160	926	AT1G50640	ERF3 (ETHYLENE RESPONSIVE ELEMENT BINDING FACTOR 3); DNA binding / protein binding / transcription factor/ transcription repressor	121-306	7e-18	NP_001055942	Os05g0497300	88-453	4e-16	XP_002329833	POPTR_0001s36610	similar to Ethylene responsive element binding factor 3 (AtERF3).; [ ortholog of At1g50640,At3g20310,]	127-585	2e-16	DT625353	Transcribed locus, strongly similar to XP_001768766.1 predicted protein [Physcomitrella patens subsp. patens]	58-234,270-365,418-552,548-658	6e-88	GH285390	Transcribed locus, strongly similar to XP_001768766.1 predicted protein [Physcomitrella patens subsp. patens]	11-235,283-630	3e-136
PgAP2-7	BT116215	1348	AT4G13040	AP2 domain-containing transcription factor family protein	578-853	2e-35	None				XP_002303060	POPTR_0002s24750	no poplar v2 defline	281-871	5e-47	DR057398	Transcribed locus, moderately similar to XP_001782024.1 predicted protein [Physcomitrella patens subsp. patens]	81-902	1e-155	EF082999	Clone WS02711_H03 unknown mRNA	78-1343	0
PgAP2-8	BT101217	957	AT3G20310	ERF7 (ETHYLINE RESPONSE FACTOR 7); DNA binding / protein binding / transcription factor/ transcription repressor	205-753	6e-22	NP_001055941	Os05g0497200	181-402	3e-17	XP_002300797	POPTR_0002s04430	no poplar v2 defline	232-429	6e-19	DT626412	Transcribed locus, strongly similar to XP_001767185.1 predicted protein [Physcomitrella patens subsp. patens]	190-537,566-598,598-780,829-882	5e-94	EF082549	Clone WS02810_O07 unknown mRNA	1-39,40-957	0
PgARF-1	BT115550	1888	AT1G30330	ARF6 (AUXIN RESPONSE FACTOR 6); transcription factor	374-1450	2e-73	NP_001045993	Os02g0164900	704-1462	1e-64	XP_002316773	POPTR_0011s09450	similar to Auxin response factor 6.; [ co-ortholog (1of4) of At1g30330, ]	377-1459	3e-90	DR165464	Transcribed locus, moderately similar to XP_002334077.1 predicted protein [Populus trichocarpa]	389-787,773-1297	0	ES659830	Transcribed locus, moderately similar to XP_002279808.1 PREDICTED: hypothetical protein [Vitis vinifera]	1001-1786	2e-176
PgARF-2	BT115707	2095	AT1G30330	ARF6 (AUXIN RESPONSE FACTOR 6); transcription factor	870-1523	1e-50	NP_001045993	Os02g0164900	768-1640	9e-47	XP_002316773	POPTR_0011s09450	similar to Auxin response factor 6.; [ co-ortholog (1of4) of At1g30330, ]	870-1637	1e-54	CX648102	Transcribed locus, weakly similar to NP_001169029.1 hypothetical protein LOC100382863 [Zea mays]	986-1693,1688-1777	5e-151	ES256323	Transcribed locus, weakly similar to XP_002334077.1 predicted protein [Populus trichocarpa]	1013-1852	0
PgBBOX-1	BT113870	1034	AT4G27310	zinc finger (B-box type) family protein	102-329	2e-23	None				XP_002330383	POPTR_0011s12810	zinc finger (B-box type) family protein; similar to unknown protein (pir||T05755||; [ co-ortholog (2of2) of At5g54470, ]	99-314	5e-27	CV145571	Transcribed locus, weakly similar to NP_001169029.1 hypothetical protein LOC100382863 [Zea mays]	19-441,612-989	1e-137	EF085345	Clone WS0278_B23 unknown mRNA	3-557,612-1031	0
PgBBOX-2	BT108772	1526	AT1G06040	STO (SALT TOLERANCE); DNA binding / protein binding / transcription factor/ zinc ion binding	145-954	2e-32	NP_001053439	Os04g0540200	145-489	8e-33	XP_002306904	POPTR_0005s25590	similar to Zinc finger protein CONSTANS-LIKE 6.; [ co-ortholog (1of2) of At1g75540, ]	145-954	3e-37	DT637205	Transcribed locus, weakly similar to XP_001778228.1 predicted protein [Physcomitrella patens subsp. patens]	60-86,139-276,325-519,604-690,711-737	7e-105	EF085358	Clone WS02810_P15 unknown mRNA	46-894,874-1143	0
PgBZIP-1	BT102492	2349	AT4G38900	bZIP protein	485-1741	1e-57	NP_001062403	Os08g0543900	485-1750	1e-52	XP_002305468	POPTR_0009s12830	no poplar v2 defline	446-1759	3e-68	DR387850	Transcribed locus, moderately similar to NP_001065818.1 Os11g0160500 [Oryza sativa Japonica Group]	1122-1772	9e-114	EF677954	Clone WS0279_P11 unknown mRNA	1-990,1039-1071,1108-1737,1822-2349	0
PgBZIP-2	BT102312	1776	AT3G56850	AREB3 (ABA-RESPONSIVE ELEMENT BINDING PROTEIN 3); DNA binding / transcription activator/ transcription factor	488-1528	2e-64	NP_001055893	Os05g0489700	488-1582	4e-63	XP_002311917	POPTR_0008s01130	no poplar v2 defline	488-1579	2e-79	DR021090	Transcribed locus, moderately similar to XP_002265747.1 PREDICTED: hypothetical protein [Vitis vinifera]	1-60,77-343,442-576,630-806	6e-123	FD741393	Transcribed locus, moderately similar to NP_191244.1 AREB3 (ABA-RESPONSIVE ELEMENT BINDING PROTEIN 3); DNA binding / transcription activator/ transcription factor [Arabidopsis thaliana]	1-63,59-583,630-755	2e-135
PgBZIP-3	BT112766	1591	AT5G11260	HY5 (ELONGATED HYPOCOTYL 5); DNA binding / double-stranded DNA binding / transcription factor	761-1135	3e-38	NP_001046236	Os02g0203000	749-1129	1e-36	XP_002324289	POPTR_0018s01530	similar to bZIP with a Ring-finger motif. [ORG:Lotus corniculatus var. japonicus]; [ co-ortholog (2of2) of BAC20320, BAC20318, BAC20319, ]	761-1144	1e-40	None				EF084636	Clone WS02719_D24 unknown mRNA	202-1494,1534-1590	0
PgBZIP-4	BT118997	1745	AT2G18160	AtBZIP2, b-ZIP transcription factor.	1128-1394	3e-14	NP_001045798	Os02g0132500	1128-1394	1e-11	XP_002327782	POPTR_0005s12130	no poplar v2 defline	1119-1547	4e-19	DR016612	Transcribed locus, weakly similar to XP_001773106.1 predicted protein [Physcomitrella patens subsp. patens]	493-525,604-873,925-1407	1e-144	EF676762	Clone WS02751_B16 unknown mRNA	2-352,391-933,925-1737	0
PgBZIP-5	BT102854	1788	AT5G06960	OBF5 (OCS-ELEMENT BINDING FACTOR 5); DNA binding / protein binding / transcription factor	306-1259	2e-111	NP_001049945	Os03g0318600	291-1259	4e-113	XP_002303938	POPTR_0001s06700	no poplar v2 defline	267-1259	8e-115	DT635415	Transcribed locus, moderately similar to XP_001779456.1 predicted protein [Physcomitrella patens subsp. patens]	5-187,183-614,678-752	2e-128	ES671566	Transcribed locus, moderately similar to NP_001049945.1 Os03g0318600 [Oryza sativa (japonica cultivar-group)]	1016-1747	5e-163
PgBZIP-6	BT106082	2006	AT3G58120	BZIP61; DNA binding / transcription activator/ transcription factor	527-1426	2e-50	NP_001042375	Os01g0211800	605-1423	2e-45	XP_002330711	POPTR_0013s12810	bZIP transcription factor family protein; bZIP transcription factor family protein; [ co-ortholog (1of2) of At2g42380, At3g58120, ]	509-1426	7e-52	DT636412	Transcribed locus, weakly similar to XP_001755158.1 predicted protein [Physcomitrella patens subsp. patens]	216-308,317-826,828-863	4e-104	CO219284	Transcribed locus	1622-2005	8e-87
PgBZIP-7	BT102321	1456	AT1G32150	bZIP transcription factor family protein	463-561	2e-14	NP_001045768	Os02g0128200	478-561	1e-14	XP_002304358	POPTR_0003s09630	similar to bZIP transcription factor 3. [ORG:Phaseolus vulgaris]; [ co-ortholog (2of2) of At2g35530, T12092, AAK39130, CAA66477, AAK39131, At1g32150, ]	478-561	2e-14	CX648585	Transcribed locus, moderately similar to XP_001758695.1 predicted protein [Physcomitrella patens subsp. patens]	478-561,659-793	2e-19	GH281595	Transcribed locus, moderately similar to XP_001752129.1 predicted protein [Physcomitrella patens subsp. patens]	478-561,659-826	1e-20
PgCAD	BT112280	1309	AT4G34230	ATCAD5 (CINNAMYL ALCOHOL DEHYDROGENASE 5); cinnamyl-alcohol dehydrogenase	77-1144	6e-127	NP_001046132	Os02g0187800	77-1144	2e-127	XP_002313875	POPTR_0009s09870	similar to Probable cinnamyl-alcohol dehydrogenase (EC 1.1.1.195) (CAD).; [ ortholog of At3g19450,At4g34230,]	77-1141	2e-131	Z37991	Cinnamyl alcohol dehydrogenase	2-616,674-1195	0	EF083837	Clone WS02737_N10 unknown mRNA	2-616,674-1270	0
PgCCR-1	BT111802	1599	AT1G15950	CCR1 (CINNAMOYL COA REDUCTASE 1); cinnamoyl-CoA reductase	264-1208	5e-130	NP_001061909	Os08g0441500	255-1205	1e-123	XP_002303845	POPTR_0003s17980	similar to cinnamoyl CoA reductase. [ORG:Populus balsamifera subsp. trichocarpa]; [ ortholog of CAA12276,At1g80820,CAC07424,At1g15950,AAR83344,AAP46143,AAF43141,]	246-1205	2e-138	AY064169	Cinnamoyl-CoA reductase	30-113,111-776,828-1253,1251-1346	0	ES253511	Transcribed locus, moderately similar to XP_002273454.1 PREDICTED: hypothetical protein [Vitis vinifera]	468-776,797-1249,1248-1346	0
PgCCTD-1	BT102310	1568	AT5G41380	FUNCTIONS IN: molecular_function unknown; INVOLVED IN: biological_process unknown; CONTAINS InterPro DOMAIN/s: CCT domain (InterPro:IPR010402); BEST Arabidopsis thaliana protein match is: unknown protein (TAIR:AT1G63820.1); Has 952 Blast hits to 949 proteins in 72 species: Archae - 0; Bacteria - 0; Metazoa - 12; Fungi - 2; Plants - 890; Viruses - 0; Other Eukaryotes - 48 (source: NCBI BLink).	737-1207	3e-15	NP_001056514	Os05g0595300	764-1123	1e-12	XP_002304512	POPTR_0003s13050	similar to hypothetical protein; [ co-ortholog (1of2) of At5g41380, At1g63820, ]	764-1207	9e-17	DT634590	Transcribed locus	1-48,46-561,702-788	4e-102	DR540543	Transcribed locus	612-695,700-906,904-1326	5e-149
PgCDC2-1*	BT106071	1502	AT3G48750	CDC2 (CELL DIVISION CONTROL 2); cyclin-dependent protein kinase/ kinase/ protein binding / protein kinase	319-1200	3e-148	NP_001048772	Os03g0118400	319-1197	1e-151	XP_002306004	POPTR_0004s14080	similar to Cell division control protein 2 homolog 1. [ORG:Medicago sativa]; [ ortholog of P24923,AAK16652,At3g48750,S57928,CAA61581,]	319-1200	9e-162	CO164065	Transcribed locus, strongly similar to NP_001048772.1 Os03g0118400 [Oryza sativa Japonica Group]	538-1320,1344-1412	1e-175	EF081595	Clone WS02710_M08 unknown mRNA	130-1497	0
PgCDC48-1	BT117204	2618	AT3G53230	cell division cycle protein 48, putative / CDC48, putative	74-2494	0	NP_001048987	Os03g0151800	74-2494	0	XP_002323472	POPTR_0016s09280	similar to Cell division cycle protein 48 homolog (Valosin containing protein homolog) (VCP). [ORG:Glycine max]; [ co-ortholog (1of2) of P54774, At3g09840, At5g03340, ]	74-2494	0	DR019321	Transcribed locus, strongly similar to NP_190891.1 cell division cycle protein 48, putative / CDC48, putative [Arabidopsis thaliana]	1886-2512,2555-2614	7e-127	ES263035	Transcribed locus, strongly similar to NP_568114.1 cell division cycle protein 48, putative / CDC48, putative [Arabidopsis thaliana]	170-1030	0
PgCesA-3	BT116976	3990	AT5G17420	IRX3 (IRREGULAR XYLEM 3); cellulose synthase	168-3428	0	NP_001063207	Os09g0422500	168-3428	0	XP_002308412	POPTR_0006s19580	similar to cellulose synthase. [ORG:Populus tremuloides]; [ co-ortholog (1of2) of AAM26299, ]	168-3428	0	AY789652	Cellulose synthase catalytic subunit (CesA3)	15-2216,2237-3433,3434-3550,3611-3691,3692-3841,3894-3950	0	EF676157	Clone WS02715_M06 unknown mRNA	231-452,507-590,624-653,771-860,942-2123,2178-2243	0
PgCM-3	BT115945	1637	AT3G29200	CM1 (CHORISMATE MUTASE 1); L-ascorbate peroxidase/ chorismate mutase	397-1158	1e-84	NP_001044341	Os01g0764400	367-1158	2e-81	XP_002324083	POPTR_0017s12470	no poplar v2 defline	391-1149	1e-82	DR069348	Transcribed locus, weakly similar to NP_177096.1 CM3 (chorismate mutase 3); chorismate mutase [Arabidopsis thaliana]	784-1164,1162-1224,1281-1337,1347-1445,1447-1488,1556-1624	1e-113	ES865007	Transcribed locus, weakly similar to XP_002283293.1 PREDICTED: hypothetical protein [Vitis vinifera]	859-1173	1e-39
PgCOBRA-1	BT104865	1802	AT5G60920	COB (COBRA)	303-734,725-1012,1002-1409	5e-115	NP_001055419	Os05g0386800	303-734,725-1012,1002-1430	7e-114	XP_002318574	POPTR_0012s05940	no poplar v2 defline	399-734,722-1012,1002-1421	4e-129	DR163782	Transcribed locus, moderately similar to NP_001105970.1 brittle stalk-2-like protein 6 [Zea mays]	297-437,435-734,725-967	7e-126	EF085718	Clone WS02714_H09 unknown mRNA	33-56,77-655,725-1012,1002-1796	0
PgCSL-1	BT110570	1184	AT1G55850	ATCSLE1; cellulose synthase/ transferase, transferring glycosyl groups	80-1000	2e-83	NP_001047983	Os02g0725300	74-997	1e-79	NP_001047983	POPTR_0006s00620	no poplar v2 defline	35-1006	5e-81	CO170104	Transcribed locus, weakly similar to XP_002462534.1 hypothetical protein SORBIDRAFT_02g027570 [Sorghum bicolor]	314-475,464-1021	3e-124	EF676112	Clone WS02710_F10 unknown mRNA	2-1030,1032-1082,1108-1179	0
PgCYP76C5-1	GE481528	>1921	AT3G52970	CYP76G1; electron carrier/ heme binding / iron ion binding / monooxygenase/ oxygen binding	76-912,1017-1487	6e-104	NP_001061284	Os08g0226300	88-906,1020-1484	1e-101	XP_002299579	POPTR_0003s11810	no poplar v2 defline	76-912,1026-1508	5e-113	AY064170	P-coumarate 3-hydroxylase	76-453,517-639,829-912,1014-1523	8e-86	FD740116	Transcribed locus, weakly similar to XP_002275279.1 PREDICTED: similar to putative ripening-related P-450 enzyme [Vitis vinifera]	779-910,1014-1550,1563-1637,1643-1729	1e-172
PgDHS-2	BT116706	2127	AT4G33510	DHS2 (3-deoxy-d-arabino-heptulosonate 7-phosphate synthase); 3-deoxy-7-phosphoheptulonate synthase	355-1797	0	NP_001060314	Os07g0622200	349-1776	0	XP_002301067	POPTR_0002s09950	similar to 2-dehydro-3-deoxyphosphoheptonate aldolase; putative; similar to 3-deoxy-D-arabino-heptulosonate 7-phosphate synthase; putative; similar to DAHP synthetase; putative; similar to 3-deoxy-D-arabino-heptulosonate 7-phosphate GI:170224 from (Nicoti	349-1779	0	DR387993	Transcribed locus, moderately similar to NP_195077.1 DHS2 (3-deoxy-d-arabino-heptulosonate 7-phosphate synthase); 3-deoxy-7-phosphoheptulonate synthase [Arabidopsis thaliana]	865-1704	0	EF084957	Clone WS0284_O14 unknown mRNA	436-1776	0
PgEF1-1*	BT102965	1755	AT5G60390	elongation factor 1-alpha / EF-1-alpha	94-1401	0	NP_001049148	Os03g0178000	94-1401	0	XP_002326338	POPTR_0006s13310	no poplar v2 defline	94-1401	0	CO164639	Transcribed locus, strongly similar to NP_200847.1 elongation factor 1-alpha / EF-1-alpha [Arabidopsis thaliana]	889-1503,1495-1611,1627-1707	3e-150	EF678642	Clone WS02736_O15 unknown mRNA	1-1707	0
PgETIF-1*	BT112014	1573	AT5G18110	NCBP (NOVEL CAP-BINDING PROTEIN); RNA binding / translation initiation factor	389-934	5e-79	NP_001049628	Os03g0262400	389-934	1e-86	XP_002319689	POPTR_0013s05360	no poplar v2 defline	389-934	1e-86	DR688622	Transcribed locus, moderately similar to NP_001049628.1 Os03g0262400 [Oryza sativa Japonica Group]	164-313,389-901	1e-145	EF087735	Clone WS02740_E11 unknown mRNA	108-1511	0
PgEXPB-1	GT739901	>815	AT4G28250	ATEXPB3 (ARABIDOPSIS THALIANA EXPANSIN B3)	3-422	7e-50	NP_001053386	Os04g0530100	51-425	4e-37	XP_002329415	POPTR_0019s13300	no poplar v2 defline	3-422	4e-53	DR024403	Transcribed locus, weakly similar to XP_002267127.1 PREDICTED: hypothetical protein [Vitis vinifera]	69-296,294-425	2e-62	GH282358	Transcribed locus, weakly similar to XP_002267127.1 PREDICTED: hypothetical protein [Vitis vinifera]	3-425	5e-86
PgGASA5-1	BT110288	890	AT1G74670	gibberellin-responsive protein, putative	138-461	4e-33	NP_001055385	Os05g0376800	264-461	3e-32	XP_002298301	POPTR_0001s26100	no poplar v2 defline	252-461	3e-32	DR089861	Transcribed locus, moderately similar to XP_002442726.1 hypothetical protein SORBIDRAFT_08g001840 [Sorghum bicolor]	129-461,513-563,680-769	8e-92	FD731309	Transcribed locus, moderately similar to NP_177605.2 gibberellin-responsive protein, putative [Arabidopsis thaliana]	74-199,208-597,632-889	6e-153
PgGRAS-1	BT110172	323	None				None				None					CO366610	Transcribed locus, weakly similar to NP_195389.4 transcription factor [Arabidopsis thaliana]	3-239	3e-41	None
PgGRAS-1	DV994628	1634	AT4G00150	scarecrow-like transcription factor 6 (SCL6)	696-1628	4e-50	NP_001047654	Os02g0662700	204-1634	6e-50	XP_002301269	POPTR_0014s05940	no poplar v2 defline	687-1628	2e-56	CO366610	Transcribed locus, weakly similar to NP_195389.4 transcription factor [Arabidopsis thaliana]	1113-1634	2e-107	FD734144	Transcribed locus	696-842,1389-1553,1584-1634	3e-28
PgGRAS-2	GE473837	>1764	AT4G37650	SHR (SHORT ROOT); protein binding / sequence-specific DNA binding / transcription factor	353-1591	3e-105	NP_001173487	Os03g0433200	203-1591	2e-94	XP_002332364	POPTR_0012s06430	no poplar v2 defline	29-1591	3e-113	DR052887	Transcribed locus, weakly similar to XP_002272196.1 PREDICTED: hypothetical protein [Vitis vinifera]	755-919,1022-1612	1e-155	ES252939	Transcribed locus, weakly similar to XP_002267068.1 PREDICTED: hypothetical protein [Vitis vinifera]	689-919,1021-1158	3e-76
PgGRAS-3	BT118836	1137	AT2G01570	RGA1 (REPRESSOR OF GA1-3 1); protein binding / transcription factor	3-662	1e-73	NP_001051032	Os03g0707600	3-662	2e-72	XP_002302975	POPTR_0005s14540	no poplar v2 defline	3-662	1e-84	DR078352	Transcribed locus, weakly similar to XP_002284650.1 PREDICTED: GAI1 isoform 2 [Vitis vinifera]	210-575	9e-65	ES659391	Transcribed locus	588-1136	7e-117
PgHB8	BT107926	1804	AT1G28420	HB-1 (homeobox-1); transcription factor	425-748	4e-15	None				XP_002313994	POPTR_0009s07600	no poplar v2 defline	386-655	2e-16	CO197281	Transcribed locus, weakly similar to XP_962460.1 deoxyribose-phosphate aldolase [Neurospora crassa OR74A]	1055-1570,1572-1760	3e-137	FD736848	Transcribed locus	771-1727	0
PgHB4	BT109580	1622	AT1G52150	ATHB-15; DNA binding / transcription factor	175-522,506-784,781-1368	1e-110	NP_001050745	Os03g0640800	175-516,506-784,781-1368	2e-109	XP_002309538	POPTR_0006s25390	similar to class III HD-Zip protein. [ORG:Populus alba x Populus tremula]; [ co-ortholog (4of6) of AAS77254, ]	437-784,781-1368	8e-114	DQ657212	Class III HD-Zip protein HDZ33	67-519,508-786,786-881,920-1588	0	ES875881	Transcribed locus, moderately similar to NP_175627.1 ATHB-15; DNA binding / transcription factor [Arabidopsis thaliana]	898-969,965-1588	3e-158
PgHB7	BT100801	1528	AT5G06710	HAT14 (HOMEOBOX FROM ARABIDOPSIS THALIANA); DNA binding / transcription factor	582-1043	2e-54	NP_001053481	Os04g0548700	498-1055	1e-47	XP_002322729	POPTR_0016s05890	no poplar v2 defline	474-1055	7e-58	DR101028	Transcribed locus, moderately similar to NP_001063311.1 Os09g0447000 [Oryza sativa Japonica Group]	564-1121,1163-1315,1418-1447,1453-1518	1e-142	EF085921	Clone WS0271_A17 unknown mRNA	10-84,139-309,295-498,501-1082	5e-170
PgHC-1*	BT116867	1775	AT4G40030	histone H3.2	77-538	8e-72	NP_001056693	Os06g0130900	131-538	4e-71	XP_002310848	POPTR_0007s05050	no poplar v2 defline	131-538	4e-71	CF470956	Transcribed locus, strongly similar to NP_724345.1 histone H3 [Drosophila melanogaster]	125-544,583-624,625-717	3e-99	ES871738	Clone WS02930_C03 unknown mRNA	1-699	8e-157
PgHCT	BT117023	1996	AT5G48930	HCT (HYDROXYCINNAMOYL-COA SHIKIMATE/QUINATE HYDROXYCINNAMOYL TRANSFERASE); quinate O-hydroxycinnamoyltransferase/ shikimate O-hydroxycinnamoyltransferase/ transferase	310-1593	0	NP_001053225	Os04g0500700	310-1596	3e-159	XP_002303858	POPTR_0001s03440	transferase family protein; similar to anthranilate N-hydroxycinnamoyl/benzoyltransferase from Dianthus caryophyllus (GI:3288180; similar to GI:2239091); [ co-ortholog (2of2) of At5g48930, ]	310-1593	0	DR057489	Transcribed locus, moderately similar to NP_199704.1 HCT (HYDROXYCINNAMOYL-COA SHIKIMATE/QUINATE HYDROXYCINNAMOYL TRANSFERASE); quinate O-hydroxycinnamoyltransferase/ shikimate O-hydroxycinnamoyltransferase/ transferase [Arabidopsis thaliana]	1191-1646,1650-1703,1756-1878,1882-1938	4e-138	EF677342	Clone WS02766_A07 unknown mRNA	3-152,159-1994	0
PgHMGS-1	BT103082	1487	AT4G11820	MVA1; acetyl-CoA C-acetyltransferase/ hydroxymethylglutaryl-CoA synthase	3-1217	5e-161	NP_001063706	Os09g0521400	3-1169	2e-165	XP_002298076	POPTR_0001s08600	no poplar v2 defline	3-1217	1e-163	CO164684	Transcribed locus, moderately similar to NP_849361.1 MVA1; acetyl-CoA C-acetyltransferase/ hydroxymethylglutaryl-CoA synthase [Arabidopsis thaliana]	277-306,321-1163	0	ES253537	Clone WS02821_G04 unknown mRNA	788-1486	1e-149
PgIAA-1	BT118849	2448	AT3G04730	IAA16; transcription factor	1420-1890	3e-35	NP_001067209	Os12g0601300	1420-1890	8e-34	XP_002324753	POPTR_0003s04650	no poplar v2 defline	1423-1881	4e-36	DR091484	Transcribed locus, weakly similar to XP_002264963.1 PREDICTED: hypothetical protein [Vitis vinifera]	1552-2145,2145-2273,2315-2407	9e-163	GT127539	Transcribed locus	1786-2310	9e-138
PgIAA-2	BT105360	1203	AT3G04730	IAA16; transcription factor	3-641	3e-52	NP_001067209	Os12g0601300	3-641	2e-51	XP_002319075	POPTR_0013s03870	no poplar v2 defline	3-638	3e-56	AY289603	Auxin-induced protein 4 (IAA4)	3-53,62-226,264-638,955-1191	1e-121	ES256157	Transcribed locus, weakly similar to NP_187124.1 IAA16; transcription factor [Arabidopsis thaliana]	301-1203	0
PgIAMT-1	GT739878	>1880	AT5G55250	IAMT1 (IAA CARBOXYLMETHYLTRANSFERASE 1); S-adenosylmethionine-dependent methyltransferase/ indole acetic acid carboxyl methyltransferase	553-1662	1e-118	NP_001054175	Os04g0665200	487-1662	7e-115	XP_002298843	POPTR_0001s36950	S-adenosyl-L-methionine:carboxyl methyltransferase family protein; similar to SAM:jasmonic acid carboxyl methyltransferase (JMT)(GI:13676829) and to SAM:benzoic acid carboxyl methyltransferase (BAMT)(GI:9789277)(Antirrhinum majus); [ ortholog of At5g55250	520-1662	3e-123	CF388659	Transcribed locus, weakly similar to NP_001078756.1 IAMT1 (IAA CARBOXYLMETHYLTRANSFERASE 1); S-adenosylmethionine-dependent methyltransferase/ indole acetic acid carboxyl methyltransferase [Arabidopsis thaliana]	793-882,910-1101,1108-1272	2e-55	EF083694	Clone WS02910_M01 unknown mRNA	556-615,700-888,934-1101,1099-1266,1282-1446	1e-70
PgKAN-1	BT102498	1323	AT5G16560	KAN (KANADI); transcription factor	567-815	6e-26	NP_001063097	Os09g0395300	576-812	4e-25	XP_002302912	POPTR_0017s02220	no poplar v2 defline	567-815	2e-26	DT630810	Transcribed locus, moderately similar to XP_002311560.1 predicted protein [Populus trichocarpa]	597-785	2e-22	ES248999	Transcribed locus, moderately similar to XP_001769392.1 KANADI 3 [Physcomitrella patens subsp. patens]	193-327,318-497,516-812	2e-88
PgKN2	BT106023	1026	AT4G08150	KNAT1 (KNOTTED-LIKE FROM ARABIDOPSIS THALIANA); transcription factor	43-789	7e-69	NP_001058818	Os07g0129700	46-795	2e-57	XP_002301134	POPTR_0005s01720	no poplar v2 defline	85-741	2e-51	CF668608	Transcribed locus, moderately similar to NP_001051139.2 Os03g0727000 [Oryza sativa Japonica Group]	88-360,409-822	1e-139	EF083732	Clone WS0299_H19 unknown mRNA	80-460,492-1022	0
PgKN4	BT112586	1108	AT4G08150	KNAT1 (KNOTTED-LIKE FROM ARABIDOPSIS THALIANA); transcription factor	113-886	1e-72	NP_001058818	Os07g0129700	137-886	5e-66	XP_002301134	POPTR_0005s01720	no poplar v2 defline	125-856	6e-59	CO168022	Transcribed locus, moderately similar to NP_001051139.2 Os03g0727000 [Oryza sativa Japonica Group]	209-454,536-613,662-886	5e-83	EF087721	Clone WS02733_K13 unknown mRNA	3-29,60-650	3e-116
PgKNAT1	BT101204	1439	AT4G08150	KNAT1 (KNOTTED-LIKE FROM ARABIDOPSIS THALIANA); transcription factor	656-1159	3e-44	NP_001058818	Os07g0129700	283-690,794-1159	3e-68	XP_002315682	POPTR_0002s11400	no poplar v2 defline	785-1159	6e-43	CO168022	Transcribed locus, moderately similar to NP_001051139.2 Os03g0727000 [Oryza sativa Japonica Group]	361-678,782-868,917-1198,1213-1293	3e-148	EF085449	Clone WS02810_L09 unknown mRNA	1-678,787-903	2e-166
PgKOR1	DV986409	>2410	AT5G49720	ATGH9A1 (ARABIDOPSIS THALIANA GLYCOSYL HYDROLASE 9A1); cellulase/ hydrolase, hydrolyzing O-glycosyl compounds	469-852,852-1655,1757-1951	4e-160	NP_001050004	Os03g0329500	463-852,852-1655,1757-1951	1e-161	XP_002332697	POPTR_0003s15140	similar to endo-1; similar to 4-beta-glucanase. [ORG:Populus tremuloides]; [ co-ortholog (1of3) of BAC22690, AAS45400, At5g49720, At4g24260, ]	469-852,852-1655,1757-1951	4e-170	EF619968	Endoglucanase (Kor1)	134-187,255-410,403-852,852-1655,1758-2117,2114-2239,2242-2292	0	BT071441	Clone WS02912_I08 unknown mRNA	65-880,851-1657,1759-2409	0
PgLACS1	BT116774	2541	AT1G77590	LACS9 (LONG CHAIN ACYL-COA SYNTHETASE 9); long-chain-fatty-acid-CoA ligase	179-1579,1579-2265	0	NP_001066256	Os12g0168700	179-1579,1579-2265	0	XP_002321205	POPTR_0002s08450	similar to LONG CHAIN ACYL-COA SYNTHETASE 9; [ co-ortholog (1of3) of At1g77590, ]	179-1579,1579-2265	0	DR092454	Transcribed locus, moderately similar to NP_177882.1 LACS9 (LONG CHAIN ACYL-COA SYNTHETASE 9); long-chain-fatty-acid-CoA ligase [Arabidopsis thaliana]	955-1578,1579-1836	0	ES260962	Transcribed locus, moderately similar to NP_177882.1 LACS9 (LONG CHAIN ACYL-COA SYNTHETASE 9); long-chain-fatty-acid-CoA ligase [Arabidopsis thaliana]	1675-2541	0
PgLIM-1	BT107795	1217	AT1G10200	WLIM1; transcription factor/ zinc ion binding	96-620	6e-76	NP_001049655	Os03g0266100	102-641	6e-68	XP_002320687	POPTR_0014s01590	similar to transcription factor LIM; putative; similar to strong similarity to transcription factor Ntlim1 (Nicotiana tabacum) GI:5689136; similar to LIM domain protein WLIM-1 (Helianthus annuus) GI:5070280; [ ortholog of At1g10200,]	96-620	1e-79	CO199718	Transcribed locus, moderately similar to NP_172491.1 WLIM1; transcription factor/ zinc ion binding [Arabidopsis thaliana]	72-323,338-856	1e-158	EF082885	Clone WS02728_E15 unknown mRNA	3-668,705-833	6e-180
PgLIM-2	BT112945	1333	AT1G10200	WLIM1; transcription factor/ zinc ion binding	452-985	9e-78	NP_001057248	Os06g0237300	455-1003	1e-65	XP_002321571	POPTR_0015s08360	no poplar v2 defline	458-982	3e-80	CO367543	Transcribed locus, moderately similar to XP_002283525.1 PREDICTED: hypothetical protein [Vitis vinifera]	665-1018,1067-1201,1196-1333	4e-121	EF084351	Clone WS0271_N22 unknown mRNA	326-1333	0
PgLIM-3	BT117230	1399	AT3G55770	LIM domain-containing protein	544-1092	3e-84	NP_001049655	Os03g0266100	550-1092	4e-81	XP_002315180	POPTR_0010s20100	similar to LIM domain-containing protein; similar to pollen specific LIM domain protein 1b (Nicotiana tabacum) GI:6467905; similar to PGPS/D1 (Petunia x hybrida) GI:4105772; [ co-ortholog (2of2) of At2g39900, At3g55770, ]	544-1092	1e-89	DR015870	Transcribed locus, moderately similar to NP_001049655.1 Os03g0266100 [Oryza sativa Japonica Group]	58-132,221-331,340-405,508-948	3e-150	EF082772	Clone WS02718_L15 unknown mRNA	334-1398	0
PgLOX-1	BT102487	1352	AT3G22400	LOX5; electron carrier/ iron ion binding / lipoxygenase/ metal ion binding / oxidoreductase, acting on single donors with incorporation of molecular oxygen, incorporation of two atoms of oxygen	3-1217	1e-109	NP_001050990	Os03g0699700	6-1217	4e-114	XP_002311617	POPTR_0008s15090	similar to lipoxygenase (EC 1.13.11.12) - soybean (fragment). [ORG:Glycine max]; [ co-ortholog (2of2) of AAB20900, S07075, P14856, At3g22400, S18612, ]	3-1217	9e-116	DR117561	Transcribed locus, weakly similar to XP_001785701.1 predicted protein [Physcomitrella patens subsp. patens]	630-1220	7e-103	EF676648	Clone WS02769_D16 unknown mRNA	3-467,480-995,987-1175,1179-1226	2e-161
PgLPTHIO-1	BT102121	1416	AT1G52760	esterase/lipase/thioesterase family protein	60-1004	2e-130	NP_001046255	Os02g0207900	30-995	4e-108	XP_002303266	POPTR_0003s05780	esterase/lipase/thioesterase family protein; similar to low similarity to monoglyceride lipase from (Homo sapiens) GI:14594904; similar to (Mus musculus) GI:2632162; [ co-ortholog (1of2) of At1g52760, ]	60-1004	4e-136	DR101202	Transcribed locus, moderately similar to NP_175685.1 esterase/lipase/thioesterase family protein [Arabidopsis thaliana]	276-1022,1052-1075,1082-1171	2e-171	BT071251	Clone WS02814_L01 unknown mRNA	2-1414	0
PgMADS-1	BT107302	893	AT1G24260	SEP3 (SEPALLATA3); DNA binding / protein binding / transcription factor	145-699	1e-33	NP_001049376	Os03g0215400	145-687	5e-34	XP_002317945	POPTR_0006s04730	similar to AGL15. [ORG:Glycine max]; [ co-ortholog (2of2) of AAR17483, AAR17484, ]	145-681	4e-31	CO364847	Transcribed locus, weakly similar to XP_002263066.1 PREDICTED: similar to AGAMOUS-like MADS-box protein [Vitis vinifera]	145-324,319-426,481-669	4e-31	EF087644	Clone WS02732_E02 unknown mRNA	11-136,224-577,562-891	1e-171
PgMADS-2	BT105463	1279	AT2G22540	SVP (SHORT VEGETATIVE PHASE); transcription factor/ translation repressor, nucleic acid binding	306-989	7e-43	NP_001057149	Os06g0217300	306-989	7e-38	XP_002310310	POPTR_0006s04730	similar to AGL15. [ORG:Glycine max]; [ co-ortholog (2of2) of AAR17483, AAR17484, ]	306-1031	2e-27	DR079733	Transcribed locus, weakly similar to NP_001105148.1 m19 protein [Zea mays]	258-449,447-635,696-911,1016-1063	4e-108	EF677402	Clone WS02768_D18 unknown mRNA	165-635,693-1160,1161-1199,1204-1275	0
PgMADS-3	GR223499	>619	AT2G22540	SVP (SHORT VEGETATIVE PHASE); transcription factor/ translation repressor, nucleic acid binding	187-375	6e-20	NP_001048193	Os02g0761000	187-390	2e-19	XP_002310310	POPTR_0007s14300	no poplar v2 defline	187-372	3e-20	DR016296	Transcribed locus, weakly similar to NP_179840.2 SVP (SHORT VEGETATIVE PHASE); transcription factor/ translation repressor, nucleic acid binding [Arabidopsis thaliana]	178-375,446-520	6e-34	EF087246	Clone WS02734_P10 unknown mRNA	76-390,446-520	2e-79
PgMADS-4	BT112706	1006	AT2G45660	AGL20 (AGAMOUS-LIKE 20); transcription factor	174-641	5e-48	NP_001048801	Os03g0122600	174-641	4e-46	XP_002302552	POPTR_0015s14010	no poplar v2 defline	174-599	6e-31	CO169756	Transcribed locus, weakly similar to XP_002277773.1 PREDICTED: MADS-box protein [Vitis vinifera]	5-49,62-148,141-641	2e-90	ES862763	Transcribed locus, weakly similar to XP_002277773.1 PREDICTED: MADS-box protein [Vitis vinifera]	192-977	1e-169
PgMADS-5	BT101090	805	AT5G62165	AGL42 (AGAMOUS LIKE 42); transcription factor	235-501	6e-27	NP_001048801	Os03g0122600	235-501	6e-30	XP_002320747	POPTR_0012s10190	no poplar v2 defline	235-447	9e-23	CO367965	Transcribed locus, weakly similar to XP_002302552.1 MIKC mads-box transcription factor SOC1 [Populus trichocarpa]	82-198,205-498,563-667	3e-57	FD732294	Transcribed locus, moderately similar to NP_001048801.1 Os03g0122600 [Oryza sativa (japonica cultivar-group)]	49-105,112-438,495-665,719-802	1e-112
PgMADS-6	BT103840	810	AT2G45660	AGL20 (AGAMOUS-LIKE 20); transcription factor	83-553	1e-34	NP_001048801	Os03g0122600	83-535	4e-31	XP_002302552	POPTR_0007s07620	no poplar v2 defline	83-541	8e-22	CO169756	Transcribed locus, weakly similar to XP_002277773.1 PREDICTED: MADS-box protein [Vitis vinifera]	65-220,242-535	2e-59	ES862763	Transcribed locus, weakly similar to XP_002277773.1 PREDICTED: MADS-box protein [Vitis vinifera]	101-220,222-533	3e-71
PgMYB1	BT108631	1424	AT1G66230	MYB20 (myb domain protein 20); DNA binding / transcription factor	241-627	2e-63	NP_001057322	Os06g0258000	241-627	1e-64	XP_002305215	POPTR_0004s08480	no poplar v2 defline	241-627	2e-63	AY356372	R2R3-MYB transcription factor (MYB1)	241-627,759-893,988-1134,1132-1194	3e-171	EF083912	Clone WS0283_G14 unknown mRNA	73-627,690-1220,1308-1373	0
PgMYB2	BT108414	1046	None				None				None					DQ399060	R2R3-MYB transcription factor MYB2	43-270,277-351,385-471,464-601,603-761,761-898,907-993	4e-126	None
PgMYB3	BT111450	667	None				None				None					DQ399059	R2R3-MYB transcription factor MYB3	2-208,267-500,502-666	8e-104	None
PgMYB4	BT107883	1637	AT3G08500	MYB83 (myb domain protein 83); DNA binding / transcription factor	96-485	3e-56	NP_001176980	Os12g0515300	75-470	1e-52	XP_002313303	POPTR_0009s05860	no poplar v2 defline	105-506	4e-57	AY356371	R2R3-MYB transcription factor (MYB4)	60-875,875-982	0	EF086203	Clone WS02716_N17 unknown mRNA	66-422	3e-49
PgMYB5	BT101254	1136	AT4G38620	MYB4; DNA binding / transcription factor	30-617	3e-76	NP_001063796	Os09g0538400	30-746	3e-77	XP_002306180	POPTR_0004s18020	no poplar v2 defline	30-740	3e-78	FJ469924	R2R3-MYB transcription factor MYB5	138-578,573-692,690-809,839-964,1023-1133	6e-154	ES256060	Transcribed locus, weakly similar to NP_564176.2 MYB3 (MYB DOMAIN PROTEIN 3); DNA binding / transcription factor [Arabidopsis thaliana]	276-1136	0
PgMYB8	BT108136	1984	AT1G09540	MYB61 (MYB DOMAIN PROTEIN 61); DNA binding / transcription factor	3-485	3e-56	NP_001042773	Os01g0285300	3-338	1e-54	XP_002320929	POPTR_0014s10680	no poplar v2 defline	3-362	9e-59	DQ399057	R2R3-MYB transcription factor MYB8	3-554,609-1031,1110-1229,1227-1460,1524-1772,1766-1969	0	EF083912	Clone WS0283_G14 unknown mRNA	3-362	2e-53
PgMYB9	BT102598	1576	AT5G67300	MYBR1 (MYB DOMAIN PROTEIN R1); DNA binding / transcription factor	170-508	2e-48	NP_001062562	Os09g0106700	176-493	4e-48	XP_002311241	POPTR_0008s07100	no poplar v2 defline	179-487	4e-49	DN458982	Transcribed locus, moderately similar to XP_001753678.1 predicted protein [Physcomitrella patens subsp. patens]	122-574,573-722,758-805,841-993	2e-138	EF676820	Clone WS02753_L15 unknown mRNA	17-574,573-725,780-1574	0
PgMYB10	BT102828	1256	AT4G38620	MYB4; DNA binding / transcription factor	84-677	3e-70	NP_001063796	Os09g0538400	84-710	4e-73	XP_002306180	POPTR_0004s18020	no poplar v2 defline	84-707	2e-73	FJ469925	R2R3-MYB transcription factor MYB10	192-512,595-687,768-857,928-1104	7e-116	EF086527	Clone WS02753_G22 unknown mRNA	66-485,489-686,685-741,768-851,1000-1080	2e-128
PgMYB11	BT103501	2335	AT1G34670	AtMYB93 (myb domain protein 93); DNA binding / transcription factor	440-898	8e-68	NP_001059972	Os07g0558100	440-958	1e-67	XP_002305647	POPTR_0004s03310	similar to putative MYB transcription factor. [ORG:Malus x domestica]; [ ortholog of AAS55546,At4g05100,At4g21440,]	440-925	5e-70	CO366297	Transcribed locus, moderately similar to XP_001760947.1 predicted protein [Physcomitrella patens subsp. patens]	470-826	6e-70	EF087263	Clone WS02737_G10 unknown mRNA	434-826,893-922	2e-79
PgMYB12	GE481409	1562	AT3G23250	MYB15 (MYB DOMAIN PROTEIN 15); DNA binding / transcription factor	73-591	3e-55	NP_001053318	Os04g0517100	73-420	2e-55	XP_002302045	POPTR_0005s24550	no poplar v2 defline	73-426	1e-55	CO366297	Transcribed locus, moderately similar to XP_001760947.1 predicted protein [Physcomitrella patens subsp. patens]	100-429	4e-64	EF678502	Clone WS02925_J15 unknown mRNA	10-657,706-963,952-1224	0.0
PgMYB13	BT118999	1110	AT4G38620	MYB4; DNA binding / transcription factor	57-632	1e-66	NP_001063796	Os09g0538400	57-632	4e-67	XP_002306180	POPTR_0004s18020	no poplar v2 defline	57-632	3e-67	CO361315	R2R3-MYB transcription factor MYB13	102-659,658-705,709-798	2e-116	EF086314	Clone WS02733_A21 unknown mRNA	24-830	1e-137
PgMYB14	FJ469917	895	AT4G38620	transcription repressor MYB4 [Arabidopsis thaliana] >sp|Q9SZP1.1|MYB4_ARATH RecName: Full=Transcription repressor MYB4; AltName: Full=Myb-related protein 4; Short=AtMYB4 >emb|CAB37518.1| putative transcription factor (MYB4) [Arabidopsis thaliana] >emb|CAB80526.1| putative transcription factor (MYB4) [Arabidopsis thaliana] >gb|AAL49837.1| putative transcription factor MYB4 [Arabidopsis thaliana] >…	75% (QC)	5e-56	NP_001063796	Os09g0538400 [Oryza sativa Japonica Group] >dbj|BAD34380.1| putative Myb-related protein Zm38 [Oryza sativa Japonica Group] >dbj|BAF25710.1| Os09g0538400 [Oryza sativa Japonica Group] >gb|EAZ09902.1| hypothetical protein OsI_32196 [Oryza sativa Indica Group] >gb|EAZ45501.1| hypothetical protein OsJ_30158 [Oryza sativa Japonica Group] >dbj|BAG96655.1| unnamed protein product [Oryza sativa Japonica…	71% (QC)	3e-59	XP_002306180	POPTR_0004s18020	Populus trichocarpa MYB transcription factor (MYB221) mRNA, complete cds	73% (QC)	2e-57	ACA33850.1	R2R3-Myb14 transcription factor [Pinus taeda]	76% (QC)	3e-108	ABK25787.1	unknown [Picea sitchensis]	76% (QC)	3e-90
PgMYB15	FJ469918	870	AT4G38620	transcription repressor MYB4 [Arabidopsis thaliana] >sp|Q9SZP1.1|MYB4_ARATH RecName: Full=Transcription repressor MYB4; AltName: Full=Myb-related protein 4; Short=AtMYB4 >emb|CAB37518.1| putative transcription factor (MYB4) [Arabidopsis thaliana] >emb|CAB80526.1| putative transcription factor (MYB4) [Arabidopsis thaliana] >gb|AAL49837.1| putative transcription factor MYB4 [Arabidopsis thaliana] >…	86% (QC)	1e-56	NP_001063796	Os09g0538400 [Oryza sativa Japonica Group] >dbj|BAD34380.1| putative Myb-related protein Zm38 [Oryza sativa Japonica Group] >dbj|BAF25710.1| Os09g0538400 [Oryza sativa Japonica Group] >gb|EAZ09902.1| hypothetical protein OsI_32196 [Oryza sativa Indica Group] >gb|EAZ45501.1| hypothetical protein OsJ_30158 [Oryza sativa Japonica Group] >dbj|BAG96655.1| unnamed protein product [Oryza sativa Japonica…	74% (QC)	2e-60	XP_002306180	POPTR_0004s18020	Populus trichocarpa MYB transcription factor (MYB221) mRNA, complete cds	90% (QC)	6e-59	ABD60279.1	R2R3-MYB transcription factor MYB14 [Pinus taeda]	87% (QC)	2e-121	ABK25787.1	unknown [Picea sitchensis]	95% (QC)	4e-99
PgMYB16	FJ469922	1026	AT4G38620	transcription repressor MYB4 [Arabidopsis thaliana] >sp|Q9SZP1.1|MYB4_ARATH RecName: Full=Transcription repressor MYB4; AltName: Full=Myb-related protein 4; Short=AtMYB4 >emb|CAB37518.1| putative transcription factor (MYB4) [Arabidopsis thaliana] >emb|CAB80526.1| putative transcription factor (MYB4) [Arabidopsis thaliana] >gb|AAL49837.1| putative transcription factor MYB4 [Arabidopsis thaliana] >…	73% (QC)	4e-59	NP_001044957	Os01g0874300 [Oryza sativa Japonica Group] >dbj|BAB86217.1| putative myb-related protein [Oryza sativa Japonica Group] >dbj|BAB89293.1| putative myb2 [Oryza sativa Japonica Group] >dbj|BAB92433.1| putative myb2 [Oryza sativa Japonica Group] >dbj|BAF06871.1| Os01g0874300 [Oryza sativa Japonica Group] >gb|EAY76672.1| hypothetical protein OsI_04627 [Oryza sativa Indica Group] >gb|EAZ14337.1| hypothe…	74% (QC)	4e-60	XP_002306180	POPTR_0004s18020	Populus trichocarpa MYB transcription factor (MYB221) mRNA, complete cds	73% (QC)	2e-62	ACN12963.1	R2R3-MYB transcription factor MYB16 [Pinus taeda]	99% (QC)	6e-129	ABK25787.1	unknown [Picea sitchensis]	99% (QC)	8e-149
PgMYB17	FJ469923	915	AT4G38620	MYB4; DNA binding / transcription factor	38-625	2e-64	NP_001063796	Os09g0538400	38-625	1e-65	XP_002306180	POPTR_0004s18020	no poplar v2 defline	38-727	2e-65	DQ399056	R2R3-MYB transcription factor MYB14	17-727	3e-117	EF086527	Clone WS02753_G22 unknown mRNA	14-439,443-682,718-762	1e-117
PgMYB18	FJ469919	1109	AT4G38620	transcription repressor MYB4 [Arabidopsis thaliana] >sp|Q9SZP1.1|MYB4_ARATH RecName: Full=Transcription repressor MYB4; AltName: Full=Myb-related protein 4; Short=AtMYB4 >emb|CAB37518.1| putative transcription factor (MYB4) [Arabidopsis thaliana] >emb|CAB80526.1| putative transcription factor (MYB4) [Arabidopsis thaliana] >gb|AAL49837.1| putative transcription factor MYB4 [Arabidopsis thaliana] >…	50% (QC)	7e-58	NP_001063796	Os09g0538400 [Oryza sativa Japonica Group] >dbj|BAD34380.1| putative Myb-related protein Zm38 [Oryza sativa Japonica Group] >dbj|BAF25710.1| Os09g0538400 [Oryza sativa Japonica Group] >gb|EAZ09902.1| hypothetical protein OsI_32196 [Oryza sativa Indica Group] >gb|EAZ45501.1| hypothetical protein OsJ_30158 [Oryza sativa Japonica Group] >dbj|BAG96655.1| unnamed protein product [Oryza sativa Japonica…	74% (QC)	6e-60	XP_002306180	POPTR_0004s18020	Populus trichocarpa MYB transcription factor (MYB221) mRNA, complete cds	50% (QC)	5e-60	ACN12963.1	R2R3-MYB transcription factor MYB16 [Pinus taeda]	74% (QC)	2e-92	ABK24898.1	unknown [Picea sitchensis]	92% (QC)	2e-122
PgMYB19	FJ469920	1057	AT4G38620	transcription repressor MYB4 [Arabidopsis thaliana] >sp|Q9SZP1.1|MYB4_ARATH RecName: Full=Transcription repressor MYB4; AltName: Full=Myb-related protein 4; Short=AtMYB4 >emb|CAB37518.1| putative transcription factor (MYB4) [Arabidopsis thaliana] >emb|CAB80526.1| putative transcription factor (MYB4) [Arabidopsis thaliana] >gb|AAL49837.1| putative transcription factor MYB4 [Arabidopsis thaliana] >…	53% (QC)	7e-57	NP_001063796	Os09g0538400 [Oryza sativa Japonica Group] >dbj|BAD34380.1| putative Myb-related protein Zm38 [Oryza sativa Japonica Group] >dbj|BAF25710.1| Os09g0538400 [Oryza sativa Japonica Group] >gb|EAZ09902.1| hypothetical protein OsI_32196 [Oryza sativa Indica Group] >gb|EAZ45501.1| hypothetical protein OsJ_30158 [Oryza sativa Japonica Group] >dbj|BAG96655.1| unnamed protein product [Oryza sativa Japonica…	79% (QC)	6e-59	XP_002306180	POPTR_0004s18020	Populus trichocarpa MYB transcription factor (MYB221) mRNA, complete cds	54% (QC)	5e-59	ACN12963.1	R2R3-MYB transcription factor MYB16 [Pinus taeda]	79% (QC)	2e-91	ABK24898.1	unknown [Picea sitchensis]	99% (QC)	8e-129
PgMYB20	BT115246	1270	AT4G38620	MYB4; DNA binding / transcription factor	2-325	5e-19	NP_001063796	Os09g0538400	2-334	1e-21	XP_002306180	POPTR_0004s18020	no poplar v2 defline	2-349	5e-20	CO164694	Transcribed locus, weakly similar to NP_001063796.1 Os09g0538400 [Oryza sativa Japonica Group]	2-481,490-510,509-574,596-679,728-775,859-912	8e-125	ES662945	Transcribed locus	455-1219	2e-172
PgMYB21	BT112351	1372	None				None				None					DR683297	Transcribed locus	733-960,991-1104,1107-1145,1150-1305,1331-1366	5e-76	EF085214	Clone WS0272_J01 unknown mRNA	249-1367	0
PgMYB22	BT102368	1563	AT1G14600	DNA binding / transcription factor	408-905	7e-25	NP_001053582	Os04g0566600	411-665	1e-27	XP_002315831	POPTR_0010s10990	no poplar v2 defline	408-644	3e-31	DR690160	Transcribed locus, moderately similar to XP_002311560.1 predicted protein [Populus trichocarpa]	255-314,405-719,749-940,1118-1177,1195-1263	2e-71	ES877750	Transcribed locus	582-611,726-914,1118-1177,1177-1281,1290-1553	2e-65
PgMYB23	BT102166	2150	AT3G24120	myb family transcription factor	666-1373	4e-82	NP_001049984	Os03g0325500	588-1391	2e-61	XP_002300173	POPTR_0008s08130	similar to WOODY; similar to ALTERED PHLOEM DEVELOPMENT; [ co-ortholog (1of2) of At1g79430, ]	696-1760	3e-70	DR017885	Transcribed locus, weakly similar to XP_002268698.1 PREDICTED: hypothetical protein [Vitis vinifera]	1098-1772,1833-1874,1871-1972	2e-160	BT070326	Clone WS02720_A09 unknown mRNA	114-272,273-1772,1818-2150	0
PgMYB24	BT119858	1753	AT5G47390	myb family transcription factor	256-756,910-1167	1e-56	NP_001042254	Os01g0187900	256-1167	9e-55	XP_002304291	POPTR_0003s07720	similar to syringolide-induced protein 1-3-1B. [ORG:Glycine max]; [ co-ortholog (9of9) of BAB86893, BAB86892, ]	256-1167	2e-75	CX649409	Transcribed locus	937-1095,1130-1180,1223-1384,1376-1537,1598-1702	2e-108	EF678459	Clone WS02922_K22 unknown mRNA	93-176,190-396,488-808,832-1167,1223-1744	0
PgMYB25	BT113697	1765	AT5G47390	myb family transcription factor	473-937	4e-54	NP_001060982	Os08g0144000	479-1171	2e-46	XP_002304291	POPTR_0003s07720	similar to syringolide-induced protein 1-3-1B. [ORG:Glycine max]; [ co-ortholog (9of9) of BAB86893, BAB86892, ]	473-1351	5e-54	CK604181	Transcribed locus, weakly similar to XP_001702508.1 predicted protein [Chlamydomonas reinhardtii]	12-350,356-1462,1458-1556,1555-1626	0	FD730693	Transcribed locus, moderately similar to XP_001702508.1 predicted protein [Chlamydomonas reinhardtii]	793-840,860-1693	0
PgMYB26	BT118876	1989	AT5G18240	MYR1 (MYb-related protein 1); transcription factor	777-1277	3e-34	NP_001049984	Os03g0325500	777-1289	4e-33	XP_002300173	POPTR_0019s04820	similar to myb family transcription factor; similar to myb family transcription factor; similar to myb family transcription factor; [ co-ortholog (1of2) of At5g18240, At3g04030, ]	771-1439	3e-32	DR015018	Transcribed locus, weakly similar to NP_566744.1 myb family transcription factor [Arabidopsis thaliana]	1074-1484,1512-1778,1839-1904,1909-1974	4e-145	BT071592	Clone WS02926_I07 unknown mRNA	3-404,772-1467	0
PgMYB27	BT118789	1211	AT4G38620	MYB4; DNA binding / transcription factor	49-471	7e-64	NP_001063796	Os09g0538400	49-627	6e-65	XP_002325546	POPTR_0019s11090	similar to myb family transcription factor (MYB4); similar to myb-related protein GI:1020155 from (Arabidopsis thaliana); similar to MYB-type transcription factor (MYB3) that represses phenylpropanoid biosynthesis gene expression; [ co-ortholog (1of2) of	49-471	2e-65	CX646616	Transcribed locus, moderately similar to NP_192684.1 ATMYB6; DNA binding / transcription factor [Arabidopsis thaliana]	61-627,647-751	1e-118	EF085595	Clone WS0285_N09 unknown mRNA	4-843,844-1035	0
PgMYB28	BT113302	595	AT1G49010	myb family transcription factor	114-362	7e-29	NP_001054258	Os04g0676700	114-377	8e-30	XP_002306366	POPTR_0012s05720	no poplar v2 defline	132-377	1e-29	DT626905	Transcribed locus, moderately similar to XP_001754431.1 predicted protein [Physcomitrella patens subsp. patens]	108-362	4e-38	ES868280	Clone WS02822_H23 unknown mRNA	1-408,423-587	1e-119
PgNAC-1	BT115770	1539	AT1G01720	ATAF1; transcription activator/ transcription factor	183-716	5e-75	NP_001044617	Os01g0816100	159-707	7e-78	XP_002300972	POPTR_0002s08150	no apical meristem (NAM) family protein; similar to NAC domain protein NAM GB:AAD17313 GI:4325282 from (Arabidopsis thaliana); a large family of putative transcriptional activators with NA family member; [ co-ortholog (1of2) of At1g01720, ]	177-866	5e-78	DR689158	Transcribed locus, moderately similar to XP_001779494.1 predicted protein [Physcomitrella patens subsp. patens]	270-701,686-856,858-1049,1053-1121	1e-160	EF086773	Clone WS02922_C21 unknown mRNA	30-863,859-1539	0
PgNAC-2	BT102856	2308	AT5G04410	NAC2; transcription factor	140-829	2e-74	NP_001062518	Os08g0562200	122-1720	6e-71	XP_002306731	POPTR_0010s23650	similar to NAC-domain containing protein 78 (ANAC078).; [ co-ortholog (2of2) of At3g10500, At5g04410, ]	122-2074	6e-73	DR015257	Transcribed locus	1459-1608,1806-2138,2128-2280	6e-97	ES878608	Transcribed locus	768-920,923-1672	0
PgNAC-3	BT107763	1571	AT4G29230	anac075 (Arabidopsis NAC domain containing protein 75); transcription factor	3-428	2e-66	NP_001042270	Os01g0191300	3-650	4e-68	XP_002330524	POPTR_0018s06790	no poplar v2 defline	3-1142	2e-76	DR094263	Transcribed locus, weakly similar to XP_002455026.1 hypothetical protein SORBIDRAFT_03g003170 [Sorghum bicolor]	244-663,654-782,780-971,975-1031	1e-128	GT127383	Transcribed locus, weakly similar to NP_001152301.1 ANAC075 [Zea mays]	135-164,174-419	6e-44
PgNAC-4	BT101915	1717	AT4G10350	ANAC070 (Arabidopsis NAC domain containing protein 70); transcription factor	317-1405	7e-84	NP_001060852	Os08g0115800	302-796	7e-76	XP_002329178	POPTR_0019s09400	no apical meristem (NAM) family protein; similar to CUC1 (GP:12060422) {{Arabidopsis thaliana}} amd to NAM (GP:1279640) {{Petunia 10 hybrida}}; [ co-ortholog (1of2) of At4g10350, At1g33280, ]	320-1405	1e-88	DR048970	Transcribed locus, moderately similar to NP_201431.1 NAC105 (NAC DOMAIN CONTAINING PROTEIN 105); transcription factor [Arabidopsis thaliana]	305-748	1e-75	EF676797	Clone WS02752_M18 unknown mRNA	302-721,746-805,1073-1111,1250-1306,1379-1408	3e-97
PgNAC-5	BT102493	1997	AT5G53950	CUC2 (CUP-SHAPED COTYLEDON 2); transcription factor	369-992	2e-77	NP_001063563	Os09g0497900	333-1364	3e-74	XP_002316880	POPTR_0011s11600	no poplar v2 defline	363-992	2e-83	DT638383	Transcribed locus, moderately similar to XP_002282655.1 PREDICTED: hypothetical protein [Vitis vinifera]	164-229,294-914	3e-146	EF083184	Clone WS02727_G15 unknown mRNA	381-764,807-860	1e-56
PgNAC-6	BT102042	1037	AT2G17040	anac036 (Arabidopsis NAC domain containing protein 36); transcription factor	91-435	3e-30	NP_001058628	Os06g0726300	85-660	3e-33	XP_002305547	POPTR_0004s18860	no apical meristem (NAM) family protein; similar to petunia NAM (X92205) and A. thaliana sequences ATAF1 (X74755) and ATAF2 (X74756); similar to probable DNA-binding protein; [ co-ortholog (2of3) of At2g17040, ]	91-666	4e-33	CF388988	Transcribed locus, weakly similar to XP_001752527.1 predicted protein [Physcomitrella patens subsp. patens]	91-156,169-363,370-471,469-552,547-717	1e-63	FD744706	Transcribed locus	220-1035	1e-165
PgNAC-7	BT102049	1965	AT1G12260	ANAC007 (ARABIDOPSIS NAC 007); transcription factor	386-1432	4e-96	NP_001056549	Os06g0104200	398-1432	9e-80	XP_002329865	POPTR_0001s00220	no apical meristem (NAM) family protein; similar to NAC2 (GI:6456751) (Arabidopsis thaliana); [ co-ortholog (1of2) of At1g12260, At1g62700, ]	386-1432	1e-114	DR048970	Transcribed locus, moderately similar to NP_201431.1 NAC105 (NAC DOMAIN CONTAINING PROTEIN 105); transcription factor [Arabidopsis thaliana]	182-898	2e-145	ES854002	Transcribed locus	1181-1459,1451-1963	1e-167
PgNAC-8	BT106946	1280	AT4G29230	anac075 (Arabidopsis NAC domain containing protein 75); transcription factor	120-800	9e-99	NP_001042270	Os01g0191300	114-956	5e-99	XP_002330524	POPTR_0018s06790	no poplar v2 defline	120-830	3e-96	CO369987	Transcribed locus, moderately similar to NP_001152301.1 ANAC075 [Zea mays]	207-863	2e-131	GT127383	Transcribed locus, weakly similar to NP_001152301.1 ANAC075 [Zea mays]	470-1036,1069-1194	8e-148
PgNAC-10	BT102907	1928	AT1G65910	anac028 (Arabidopsis NAC domain containing protein 28); transcription factor	277-777	7e-75	NP_001173241	Os03g0119966	277-780	6e-81	XP_002305903	POPTR_0004s07910	no poplar v2 defline	277-1248	7e-78	DR163265	Transcribed locus, weakly similar to XP_002460636.1 hypothetical protein SORBIDRAFT_02g032230 [Sorghum bicolor]	289-363,376-792,856-987	2e-82	EF676765	Clone WS02751_F10 unknown mRNA	274-363,376-987	1e-86
PgNASC-1	BT116275	907	AT1G17880	nascent polypeptide-associated complex (NAC) domain-containing protein / BTF3b-like transcription factor, putative	207-569	1e-34	NP_001051911	Os03g0851000	207-569	7e-35	XP_002305248	POPTR_0004s07650	no poplar v2 defline	207-569	4e-37	CV033347	Transcribed locus, moderately similar to XP_002265041.1 PREDICTED: hypothetical protein [Vitis vinifera]	176-394,446-772,771-893	4e-115	FD734614	Clone WS02747_K03 unknown mRNA	176-394,443-904	2e-146
PgNASC-2	BT113821	1045	AT3G12390	nascent polypeptide associated complex alpha chain protein, putative / alpha-NAC, putative	259-651	1e-44	NP_001055369	Os05g0373700	259-651	5e-46	XP_002303961	POPTR_0001s07160	no poplar v2 defline	259-651	4e-48	DR120666	Transcribed locus, moderately similar to NP_187845.1 nascent polypeptide associated complex alpha chain protein, putative / alpha-NAC, putative [Arabidopsis thaliana]	6-119,191-574,618-761,761-850	6e-106	EF084681	Clone WS02726_D10 unknown mRNA	2-115,191-574,618-956	6e-176
PgNASC-3	BT118429	974	AT3G12390	nascent polypeptide associated complex alpha chain protein, putative / alpha-NAC, putative	251-688	1e-53	NP_001055369	Os05g0373700	251-688	5e-55	XP_002321358	POPTR_0001s07160	no poplar v2 defline	251-688	2e-57	AF220200	Nascent polypeptide associated complex alpha chain	1-126,222-572,562-717,773-838,865-897	5e-107	EF082171	Clone WS02710_A06 unknown mRNA	1-210,222-572,562-924	0
PgNASC-4	BT103757	1111	AT3G12390	nascent polypeptide associated complex alpha chain protein, putative / alpha-NAC, putative	66-662	8e-56	NP_001055369	Os05g0373700	66-662	5e-58	XP_002303961	POPTR_0001s07160	no poplar v2 defline	45-662	2e-63	DR051950	Transcribed locus, moderately similar to NP_187845.1 nascent polypeptide associated complex alpha chain protein, putative / alpha-NAC, putative [Arabidopsis thaliana]	10-84,192-701,739-777,778-840	4e-117	BT070817	Clone WS02751_N05 unknown mRNA	3-122,192-1109	0
PgOMT-1	EX342459	>1520	AT5G54160	ATOMT1 (O-METHYLTRANSFERASE 1); caffeate O-methyltransferase/ myricetin 3'-O-methyltransferase/ quercetin 3-O-methyltransferase	13-372	6e-36	NP_001061031	Os08g0157500	13-372	4e-35	XP_002320237	POPTR_0014s10220	similar to eugenol O-methyltransferase. [ORG:Rosa chinensis var. spontanea]; [ co-ortholog (4of7) of BAC78826, ]	4-372	2e-39	U39301	Xylem caffeic acid O-methyltransferase (COMT-1)	7-180,217-315	5e-31	EF083139	Clone WS02723_B15 unknown mRNA	3-665	2e-150
PgPAT-1	BT100787	1528	AT5G48150	PAT1 (phytochrome a signal transduction 1); signal transducer/ transcription factor	82-462,462-1202	1e-135	NP_001060115	Os07g0583600	61-462,459-1199	8e-134	XP_002321179	POPTR_0014s16230	no poplar v2 defline	82-462,459-1202	8e-142	CX648175	Transcribed locus, moderately similar to NP_001064453.1 Os10g0369600 [Oryza sativa Japonica Group]	480-1205,1205-1306	2e-143	ES859781	Transcribed locus, moderately similar to NP_001064453.1 Os10g0369600 [Oryza sativa (japonica cultivar-group)]	714-1448,1443-1526	4e-170
PgPRR-2	BT111350	1190	AT4G13660	PRR2 (PINORESINOL REDUCTASE 2); pinoresinol reductase	121-1050	2e-84	NP_001066531	Os12g0265100	130-1050	4e-87	XP_002326577	POPTR_0001s01540	no poplar v2 defline	130-1050	9e-90	DR059817	Transcribed locus, weakly similar to XP_002326577.1 phenylcoumaran benzylic ether reductase -like protein [Populus trichocarpa]	388-1059,1088-1135	2e-141	EF086194	Clone WS02821_N24 unknown mRNA	118-489,484-861,892-969,988-1059	4e-100
PgRLK-1	BT109734	1213	AT5G67280	RLK (Receptor-like kinase); ATP binding / kinase/ protein serine/threonine kinase	81-482	2e-24	NP_001058153	Os06g0638500	81-494	3e-23	XP_002310117	POPTR_0007s10500	no poplar v2 defline	81-503	5e-28	CO199173	Transcribed locus, weakly similar to NP_195442.2 leucine-rich repeat family protein / protein kinase family protein [Arabidopsis thaliana]	11-688	1e-130	DR487618	Transcribed locus, weakly similar to NP_178230.1 leucine-rich repeat transmembrane protein kinase, putative [Arabidopsis thaliana]	168-275,276-503	1e-24
PgRPL3A-1*	BT106071	1451	AT1G43170	ARP1 (ARABIDOPSIS RIBOSOMAL PROTEIN 1); structural constituent of ribosome	128-1288	0	NP_001048772	Os12g0167900	128-1294	0	XP_002306004	POPTR_0005s21640	similar to ARABIDOPSIS RIBOSOMAL PROTEIN 1; [ co-ortholog (1of2) of At1g43170, ]	128-1294	0	CO164065	Transcribed locus, moderately similar to NP_175009.1 ARP1 (ARABIDOPSIS RIBOSOMAL PROTEIN 1); structural constituent of ribosome [Arabidopsis thaliana]	128-997,1001-1072	0	EF081595	Clone WS02759_D23 unknown mRNA	2-91,128-1450	0
PgSABATH2	BT103017	1330	AT5G55250	IAMT1 (IAA CARBOXYLMETHYLTRANSFERASE 1); S-adenosylmethionine-dependent methyltransferase/ indole acetic acid carboxyl methyltransferase	30-1142	3e-60	NP_001054175	Os04g0665200	21-1064	4e-60	XP_002298843	POPTR_0001s36950	S-adenosyl-L-methionine:carboxyl methyltransferase family protein; similar to SAM:jasmonic acid carboxyl methyltransferase (JMT)(GI:13676829) and to SAM:benzoic acid carboxyl methyltransferase (BAMT)(GI:9789277)(Antirrhinum majus); [ ortholog of At5g55250	30-1136	1e-59	DR093133	Transcribed locus, weakly similar to NP_200336.1 IAMT1 (IAA CARBOXYLMETHYLTRANSFERASE 1); S-adenosylmethionine-dependent methyltransferase/ indole acetic acid carboxyl methyltransferase [Arabidopsis thaliana]	336-1190	8e-156	EF087297	Clone WS02741_L10 unknown mRNA	12-1208	0
PgTIP-1	BT106406	486	AT1G17810	BETA-TIP (BETA-TONOPLAST INTRINSIC PROTEIN); water channel	2-208	6e-24	NP_001064933	Os10g0492600	2-208	1e-24	XP_002331915	POPTR_0017s03540	similar to Probable aquaporin TIP-type alpha (Tonoplast intrinsic protein alpha) (Alpha TIP). [ORG:Phaseolus vulgaris]; [ co-ortholog (1of2) of BAA08107, PQ0185, CAA44669, BAA08108, At1g73190, S26742, P23958, At1g17810, JQ1106, ]	2-208	3e-26	CN784885	Transcribed locus, moderately similar to NP_181221.1 GAMMA-TIP (GAMMA TONOPLAST INTRINSIC PROTEIN); water channel [Arabidopsis thaliana]	2-226,312-395	6e-53	ES659778	Transcribed locus, moderately similar to NP_181221.1 GAMMA-TIP (GAMMA TONOPLAST INTRINSIC PROTEIN); water channel [Arabidopsis thaliana]	2-409	5e-91
PgTUA-1	BT106155	1820	AT1G50010	TUA2; structural constituent of cytoskeleton	204-1499	0	NP_001067613	Os11g0247300	204-1499	0	XP_002324047	POPTR_0002s11250	no poplar v2 defline	204-1499	0	CO409960	Transcribed locus, strongly similar to XP_001691876.1 alpha tubulin 1 [Chlamydomonas reinhardtii]	195-626,678-938,942-1001	2e-160	BT071377	Clone WS02743_I12 unknown mRNA	1-942,982-1635,1630-1815	0
PgUBI-1*	BT109864	1245	AT3G17000	UBC32 (ubiquitin-conjugating enzyme 32); ubiquitin-protein ligase	161-1063	1e-90	NP_001049901	Os03g0308000	155-1060	2e-84	XP_002312335	POPTR_0008s10580	similar to ubiquitin-conjugating enzyme; putative; similar to Non-Canonical UBiquitin Conjugating Enzyme 1 (NCUBE1) from (Gallus gallus) GI:7362937; similar to (Mus musculus) GI:7363050; similar to (Homo sapiens) GI:7362973; [ co-ortholog (1of2) of At3g17	167-1063	2e-95	DR683870	Transcribed locus, moderately similar to XP_001784500.1 predicted protein [Physcomitrella patens subsp. patens]	61-123,124-168,167-928	3e-168	EF677580	Clone WS02771_D15 unknown mRNA	2-1087,1136-1240	0
PgWRKY-1	BT119560	1526	AT2G44745	WRKY family transcription factor	585-1133	4e-41	NP_001042221	Os01g0182700	870-1100	7e-38	XP_002327027	POPTR_0002s13980	no poplar v2 defline	600-1133	1e-41	DR057902	Transcribed locus, moderately similar to NP_001053464.1 Os04g0545000 [Oryza sativa Japonica Group]	870-977,978-1124	8e-44	GT125992	Transcribed locus, moderately similar to NP_566025.2 WRKY family transcription factor [Arabidopsis thaliana]	741-1253,1287-1526	3e-153
PgWRKY-2	BT102554	1536	AT1G29860	WRKY71; transcription factor	367-990	1e-42	NP_001051329	Os03g0758000	316-1002	3e-45	XP_002333616	POPTR_0001s34520	no poplar v2 defline	181-990	8e-47	CV035008	Transcribed locus, moderately similar to XP_002316097.1 predicted protein [Populus trichocarpa]	550-903,895-1023,1059-1118,1141-1179,1193-1234,1232-1372	1e-135	FD731617	Transcribed locus, moderately similar to XP_001769032.1 transcription factor WRKY11 [Physcomitrella patens subsp. patens]	502-711,907-1005	2e-43
PgWRKY-3	BT102109	1432	AT4G24240	WRKY7; calmodulin binding / transcription factor	142-1077	4e-51	NP_001053792	Os04g0605100	142-1077	5e-43	XP_002310122	POPTR_0007s10670	no poplar v2 defline	130-1128	4e-57	DR019870	Transcribed locus, weakly similar to NP_565574.1 WRKY17; calmodulin binding / transcription factor [Arabidopsis thaliana]	10-396,425-727,721-834	4e-141	FD735167	Transcribed locus, weakly similar to NP_001052381.1 Os04g0287400 [Oryza sativa (japonica cultivar-group)]	482-1426	0
PgXTH8-1	BT116258	1343	AT1G11545	xyloglucan:xyloglucosyl transferase, putative / xyloglucan endotransglycosylase, putative / endo-xyloglucan transferase, putative	93-977	1e-96	NP_001068033	Os11g0539200	177-962	4e-69	XP_002304928	POPTR_0004s02030	similar to xyloglucan:xyloglucosyl transferase; putative; similar to xyloglucan endotransglycosylase; putative; similar to endo-xyloglucan transferase; putative; similar to endo-xyloglucan transferase GI:2244732 from (Gossypium hirsutum); [ ortholog of At	177-980	5e-101	CO367672	Transcribed locus, weakly similar to NP_563892.1 xyloglucan:xyloglucosyl transferase, putative / xyloglucan endotransglycosylase, putative / endo-xyloglucan transferase, putative [Arabidopsis thaliana]	66-827	1e-160	EF084331	Clone WS0283_E16 unknown mRNA	6-1334	0
PtMYB1	AY356372	na	AT5G16600	MYB43 [Arabidopsis thaliana] >gb|AAD53095.1|AF175990_1 putative transcription factor [Arabidopsis thaliana] >dbj|BAB10187.1| transcription factor [Arabidopsis thaliana] >gb|AAO22590.1| unknown protein [Arabidopsis thaliana] >gb|AAS10095.1| MYB transcription factor [Arabidopsis thaliana] >gb|AED92315.1| myb domain protein 43 [Arabidopsis thaliana]	63% (QC)	1e-77	NP_001048028.1	Os02g0732600 [Oryza sativa Japonica Group] >dbj|BAD16141.1| putative Myb51 protein [Oryza sativa Japonica Group] >dbj|BAF09942.1| Os02g0732600 [Oryza sativa Japonica Group] >gb|EEE57754.1| hypothetical protein OsJ_08275 [Oryza sativa Japonica Group]	47% (QC)	2e-77	XP_002302943	POPTR_0017s02850.1|Populus	Populus trichocarpa|unknown	53% (QC) (QC)	8e-78	AY356372	R2R3-MYB transcription factor MYB1 [Pinus taeda]	99% (QC)	0	EF083912	unknown [Picea sitchensis]	99% (QC)	0
PtMYB3	DQ399059	na	AT1G17950	MYB52 [Arabidopsis thaliana] >gb|AAS10024.1| MYB transcription factor [Arabidopsis thaliana] >gb|AEE29655.1| myb domain protein 52 [Arabidopsis thaliana]	33% (QC)	1e-53	NP_001067467.1	Os11g0207600 [Oryza sativa Japonica Group] >gb|AAF34434.1|AF172282_23 myb-like protein [Oryza sativa] >gb|ABA92043.1| Myb-like DNA-binding domain containing protein, expressed [Oryza sativa Japonica Group] >dbj|BAF27830.1| Os11g0207600 [Oryza sativa Japonica Group] >gb|EAY80302.1| hypothetical protein OsI_35474 [Oryza sativa Indica Group]	43% (QC)	2e-58	XP_002329751	POPTR_0015s05130	Populus trichocarpa predicted protein (MYB090), mRNA	45% (QC) (QC)	4e-60	DQ399059	R2R3-MYB transcription factor MYB3 [Pinus taeda]	99% (QC)	0	none
PtMYB8	DQ399057	na	AT4G01680	MYB55 [Arabidopsis thaliana] >gb|AEE82063.1| myb domain protein 55 [Arabidopsis thaliana]	36% (QC)	3e-81	NP_001042773.1	Os01g0285300 [Oryza sativa Japonica Group] >dbj|BAB39972.1| putative transcription factor (myb) [Oryza sativa Japonica Group] >dbj|BAB39987.1| putative MYB2 [Oryza sativa Japonica Group] >dbj|BAF04687.1| Os01g0285300 [Oryza sativa Japonica Group] >gb|EAZ11477.1| hypothetical protein OsJ_01345 [Oryza sativa Japonica Group] >dbj|BAG99428.1| unnamed protein product [Oryza sativa Japonica Group]	31% (QC)	8e-81	XP_002320929	POPTR_0014s10680	Populus trichocarpa predicted protein (MYB055), mRNA	29% (QC) (QC)	5e-84	DQ399057	R2R3-MYB transcription factor MYB8 [Pinus taeda]	99% (QC)	0	none
PtMYB14	DQ399056	na	AT4G38620	MYB4 [Arabidopsis thaliana] >sp|Q9SZP1.1|MYB4_ARATH RecName: Full=Transcription repressor MYB4; AltName: Full=Myb-related protein 4; Short=AtMYB4 >emb|CAB37518.1| putative transcription factor (MYB4) [Arabidopsis thaliana] >emb|CAB80526.1| putative transcription factor (MYB4) [Arabidopsis thaliana] >gb|AAL49837.1| putative transcription factor MYB4 [Arabidopsis thaliana] >gb|AAM67537.1| putative …	83% (QC)	1e-79	NP_001063796.1	Os09g0538400 [Oryza sativa Japonica Group] >dbj|BAD34380.1| putative Myb-related protein Zm38 [Oryza sativa Japonica Group] >dbj|BAF25710.1| Os09g0538400 [Oryza sativa Japonica Group] >gb|EAZ09902.1| hypothetical protein OsI_32196 [Oryza sativa Indica Group] >gb|EAZ45501.1| hypothetical protein OsJ_30158 [Oryza sativa Japonica Group] >dbj|BAG96655.1| unnamed protein product [Oryza sativa Japonica…	85% (QC)	7e-81	XP_002312966	POPTR_0009s13640	Populus trichocarpa predicted protein (MYB156), mRNA	85% (QC)	3e-81	DQ399056	R2R3-MYB transcription factor MYB14 [Pinus taeda]	99% (QC)	2e-175	EF086527	unknown [Picea sitchensis]	93% (QC)	1e-117
unknown	BT106642	861	None				None				None					CF471138	Transcribed locus	67-321,319-432	8e-41	ES853187	Clone WS02758_B04 unknown mRNA	67-606	2e-122

## Sheet: S5Pfam
Table S5. Pfam functional annotations for genes studied.
cDNA sequence model			Pfam1				Pfam2				Pfam3				Pfam4				Pfam5				Pfam6				Pfam7
Name	GenBank	Insert size (bp)	AccN	Description	Interval	E-value	AccN	Description	Interval	E-value	AccN	Description	Interval	E-value	AccN	Description	Interval	E-value	AccN	Description	Interval	E-value	AccN	Description	Interval	E-value	AccN	Description	Interval	E-value
Pg4CL	BT106671	1744	PF00501	AMP-binding enzyme	144-1304	1.4e-103
PgACC	BT106780	1390	PF03171	2OG-Fe(II) oxygenase superfamily	587-877	5.3e-22
PgADF-1	BT100707	1374	PF00241	Cofilin/tropomyosin-type actin-binding protein	523-903	8.4e-41
PgAGP-1	BT107566	1182	PF02469	Fasciclin domain	229-624	5.6e-18
PgAP2-1	BT119874	1755	PF00847	AP2 domain	469-615	5.5e-18
PgAP2-2	BT113988	1061	PF00847	AP2 domain	231-383	3e-18
PgAP2-3	BT107056	1568	PF00847	AP2 domain	106-252	3.8e-17
PgAP2-4	BT110287	2154	PF00847	AP2 domain	1314-1463	9e-17
PgAP2-5	BT106713	1907	PF00847	AP2 domain	1147-1293	2.1e-17
PgAP2-6	BT102160	926	PF00847	AP2 domain	133-285	7.8e-18
PgAP2-7	BT116215	1348	PF00847	AP2 domain	596-724	1.6e-09
PgAP2-8	BT101217	957	PF00847	AP2 domain	229-381	2.2e-18
PgARF-1	BT115550	1888	PF02309	AUX/IAA family	1040-1333	6.1e-20
PgARF-2	BT115707	2095	PF02309	AUX/IAA family	1221-1508	7.6e-19
PgBBOX-1	BT113870	1034	na
PgBBOX-2	BT108772	1526	PF00643	B-box zinc finger	319-438	3e-12
PgBZIP-1	BT102492	2349	PF07716	Basic region leucine zipper	1424-1600	1.7e-07	PF07716	Basic region leucine zipper	1415-1573	5.9e-07
PgBZIP-2	BT102312	1776	PF00170	bZIP transcription factor	569-700	1.9e-13	PF07716	Basic region leucine zipper	569-709	5.5e-12
PgBZIP-3	BT112766	1591	PF00170	bZIP transcription factor	914-1099	2.3e-13	PF07716	Basic region leucine zipper	917-1078	9.1e-09
PgBZIP-4	BT118997	1745	PF00170	bZIP transcription factorGQ04013_C17.4	1167-1343	7.5e-11	PF07716	Basic region leucine zipper	1161-1292	1.2e-10
PgBZIP-5	BT102854	1788	PF00170	bZIP transcription factor	414-527	1.9e-09	PF07716	Basic region leucine zipper	417-542	5.1e-06
PgBZIP-6	BT106082	2006	PF07716	Basic region leucine zipper	1160-1309	2.3e-09	PF00170	bZIP transcription factor	1166-1303	8.3e-09
PgBZIP-7	BT102321	1456	PF00170	bZIP transcription factor	668-784	2.1e-07
PgCAD	BT112280	1309	PF08240	Alcohol dehydrogenase GroES-like domain	176-520	1.2e-26	PF00107	Zinc-binding dehydrogenase	647-1018	1.5e-23	PF02826	D-isomer specific 2-hydroxyacid dehydrogenase, NAD binding domain	593-751	2.5e-06
PgCCR-1	BT111802	1599	PF01370	NAD dependent epimerase/dehydratase family	276-986	4.9e-31	PF01073	3-beta hydroxysteroid dehydrogenase/isomerase family	282-953	2.5e-23	PF07993	Male sterility protein	282-866	7.9e-14	PF05368	NmrA-like family	276-620	8.9e-13	PF00106	short chain dehydrogenase	273-638	6.1e-08	PF02719	Polysaccharide biosynthesis protein	276-632	3.6e-08	PF08659	KR domain	273-641	1.5e-07
PgCCTD-1	BT102310	1568	PF06203	CCT motif	1001-1132	1.4e-16
PgCDC2-1*	BT106071	1502	PF00069	Protein kinase domainGQ02902_G21.1	328-1179	8.6e-78	PF07714	Protein tyrosine kinase	334-915	9.7e-33
PgCDC48-1	BT117204	2618	PF00004	ATPase family associated with various cellular activities (AAA)	806-1195,1625-2026	4e-97	PF02359	Cell division protein 48 (CDC48), N-terminal domain	161-409	1.4e-24	PF05496	Holliday junction DNA helicase ruvB N-terminus	803-1033,1622-1726	4.5e-14	PF07724	AAA domain (Cdc48 subfamily)	806-1087	1.1e-12	PF02933	Cell division protein 48 (CDC48), domain 2	467-655	6.4e-12	PF07728	AAA domain (dynein-related subfamily)	806-1162	7.3e-11
PgCesA-3	BT116976	3990	PF03552	Cellulose synthase	1260-3410	0
PgCM-3	BT115945	1637	PF01817	Chorismate mutase type II	439-642	2.7e-10
PgCOBRA-1	BT104865	1802	PF04833	COBRA-like protein	381-734	9.3e-53
PgCSL-1	BT110570	1184	PF03552	Cellulose synthase	62-1006	5.5e-71
PgCYP76C5-1	GE481528	>1921	PF00067	Cytochrome P450	43-906,1017-1451	1.1e-48
PgDHS-2	BT116706	2127	PF01474	Class-II DAHP synthetase family	436-1746	4e-196
PgEF1-1*	BT102965	1755	PF00009	Elongation factor Tu GTP binding domainGQ0204_C22.1	106-762	1.1e-56	PF03143	Elongation factor Tu C-terminal domainGQ0204_C22.1	1057-1380	6.8e-33	PF03144	Elongation factor Tu domain 2	835-1035	2.2e-16
PgETIF-1*	BT112014	1573	PF01652	Eukaryotic initiation factor 4E	398-883	2.5e-52
PgEXPB-1	GT739901	>815	PF01357	Pollen allergen	129-377	1.1e-32
PgGASA5-1	BT110288	890	PF02704	Gibberellin regulated protein	219-461	3.4e-35
PgGRAS-1	BT110172	323	PF03514	GRAS family transcription factor	5-145	7.3e-06
PgGRAS-1	DV994628	1634	PF03514	GRAS family transcription factor	699-1628	4.7e-86
PgGRAS-2	GE473837	>1764	PF03514	GRAS family transcription factor	443-892,1022-1588	2.6e-45
PgGRAS-3	BT118836	1137	PF03514	GRAS family transcription factor	21-662	5.8e-76
PgHB1	BT107926	1804	PF00046	Homeobox domain	437-604	2.7e-16
PgHB4	BT109580	1622	PF08670	MEKHLA domain	925-1368	2.9e-64	PF00046	Homeobox domain	190-363	2.3e-17	PF00170	bZIP transcription factor	343-474	4.2e-05
PgHB7	BT100801	1528	PF02183	Homeobox associated leucine zipper	840-953	2.7e-17	PF00046	Homeobox domain	672-836	4.6e-16
PgHC-1*	BT116867	1775	PF00125	Core histone H2A/H2B/H3/H4	302-526	2.8e-33
PgHCT	BT117023	1996	PF02458	Transferase family	313-1605	2.4e-114
PgHMGS-1	BT103082	1487	PF08540	Hydroxymethylglutaryl-coenzyme A synthase C terminal	345-1169	3.1e-120	PF01154	Hydroxymethylglutaryl-coenzyme A synthase N terminal	12-344	3.2e-53
PgIAA-1	BT118849	2448	PF02309	AUX/IAA family	1327-1893	4.4e-58
PgIAA-2	BT105360	1203	PF02309	AUX/IAA family	168-611	8.7e-69
PgIAMT-1	GT739878	>1880	PF03492	SAM dependent carboxyl methyltransferase	685-1668	9.7e-107
PgKAN-1	BT102498	1323	PF00249	Myb-like DNA-binding domain	621-776	1.9e-13
PgKN2	BT106023	1026	PF03791	KNOX2 domain	166-315	7e-28	PF03789	ELK domain	451-516	8.5e-12	PF00046	Homeobox domain	592-693	4.5e-07
PgKN4	BT112586	1108	PF03791	KNOX2 domain	293-439	8.6e-24	PF03790	KNOX1 domain	140-268	2.3e-23	PF03789	ELK domain	566-631	1e-09	PF00046	Homeobox domain	704-808	1.6e-07	PF05920	Coprinus cinereus mating-type protein	692-805	2.1e-05
PgKNAT1	BT101204	1439	PF03791	KNOX2 domain	445-591	3.3e-24	PF03790	KNOX1 domain	289-420	5.1e-21
PgKOR1	DV986409	>2410	PF00759	Glycosyl hydrolase family 9	849-1631	5.1e-78
PgLACS1	BT116774	2541	PF00501	AMP-binding enzyme	500-1579	5.4e-70
PgLIM-1	BT107795	1217	PF00412	LIM domain	123-287,423-593	9.2e-26
PgLIM-2	BT112945	1333	PF00412	LIM domain	479-643,779-946	5.7e-26
PgLIM-3	BT117230	1399	PF00412	LIM domain	571-735,871-1038	5.2e-25
PgLOX-1	BT102487	1352	PF00305	Lipoxygenase	285-1148	1.7e-115
PgLPTHIO-1	BT102121	1416	PF12146	Putative lysophospholipase	177-389	5.1e-13
PgMADS-1	BT107302	893	PF00319	SRF-type transcription factor (DNA-binding and dimerisation domain)	169-321	4.1e-27	PF01486	K-box region	400-663	2.7e-17
PgMADS-2	BT105463	1279	PF00319	SRF-type transcription factor (DNA-binding and dimerisation domain)	330-482	1e-24	PF01486	K-box region	540-815	3e-21
PgMADS-3	GR223499	>619	PF01486	K-box region	360-539	1.1e-06
PgMADS-4	BT112706	1006	PF00319	SRF-type transcription factor (DNA-binding and dimerisation domain)	198-347	1.4e-28	PF01486	K-box region	408-647	4.7e-24
PgMADS-5	BT101090	805	PF00319	SRF-type transcription factor (DNA-binding and dimerisation domain)	259-411	4.3e-27
PgMADS-6	BT103840	810	PF00319	SRF-type transcription factor (DNA-binding and dimerisation domain)GQ02802_O10.1	107-220	6.9e-13	PF01486	K-box region	302-541	5.5e-24
PgMYB1	BT108631	1424	PF00249	Myb-like DNA-binding domain	280-423,448-570	1.2e-29
PgMYB2	BT108414	1046	PF00249	Myb-like DNA-binding domain	2-46	4.6e-14
PgMYB3	BT111450	667	PF00249	Myb-like DNA-binding domain	19-64	1.5e-16
PgMYB4	BT107883	1637	PF00249	Myb-like DNA-binding domain	114-257,273-404	4.6e-30
PgMYB5	BT101254	1136	PF00249	Myb-like DNA-binding domain	69-212,228-362	4.4e-32
PgMYB8	BT108136	1984	PF00249	Myb-like DNA-binding domain	3-122,138-269	3.3e-23
PgMYB9	BT102598	1576	PF00249	Myb-like DNA-binding domain	185-322,347-475	8.1e-33
PgMYB10	BT102828	1256	PF00249	Myb-like DNA-binding domain	123-266,282-416	3.7e-32
PgMYB11	BT103501	2335	PF00249	Myb-like DNA-binding domain	479-622,638-775	3.4e-33
PgMYB12	GE481409	1562	PF00249	Myb-like DNA-binding domain	112-255,271-408	6.4e-30
PgMYB13	BT118999	1110	PF00249	Myb-like DNA-binding domain	99-242,258-395	8.7e-31
PgMYB14	FJ469917	895	PF00249	Myb-like DNA-binding domain	14-61	1.8e-12
PgMYB15	FJ469918	870	PF00249	Myb-like DNA-binding domain	31-75	1.3e-16
PgMYB16	FJ469922	1026	PF00249	Myb-like DNA-binding domain	31-75	1.3e-16
PgMYB17	FJ469923	915	PF00249	Myb-like DNA-binding domain	77-220,236-370	1.2e-31
PgMYB18	FJ469919	1109	PF00249	Myb-like DNA-binding domain	31-75	1.8e-15
PgMYB19	FJ469920	1057	PF00249	Myb-like DNA-binding domain	31-75	1.6e-14
PgMYB20	BT115246	1270	na
PgMYB21	BT112351	1372	na
PgMYB22	BT102368	1563	PF00249	Myb-like DNA-binding domain	465-620	2.2e-15
PgMYB23	BT102166	2150	PF00249	Myb-like DNA-binding domain	732-887	6.9e-22
PgMYB24	BT119858	1753	PF00249	Myb-like DNA-binding domain	550-684	7.1e-11
PgMYB25	BT113697	1765	PF00249	Myb-like DNA-binding domain	704-838	1.8e-11
PgMYB26	BT118876	1989	PF00249	Myb-like DNA-binding domain	783-863	6.1e-07
PgMYB27	BT118789	1211	PF00249	Myb-like DNA-binding domain	88-231,247-381	3.9e-30
PgMYB28	BT113302	595	PF00249	Myb-like DNA-binding domain	159-293	2.3e-12
PgNAC-1	BT115770	1539	PF02365	No apical meristem (NAM) protein	189-572	6.8e-51
PgNAC-2	BT102856	2308	PF02365	No apical meristem (NAM) protein	143-529	1.6e-53
PgNAC-3	BT107763	1571	PF02365	No apical meristem (NAM) protein	27-326	1.1e-22
PgNAC-4	BT101915	1717	PF02365	No apical meristem (NAM) protein	329-718	2.1e-51
PgNAC-5	BT102493	1997	PF02365	No apical meristem (NAM) protein	381-767	3.1e-54
PgNAC-6	BT102042	1037	PF02365	No apical meristem (NAM) protein	112-336	8.5e-26
PgNAC-7	BT102049	1965	PF02365	No apical meristem (NAM) protein	404-793	3.5e-54
PgNAC-8	BT106946	1280	PF02365	No apical meristem (NAM) protein	234-665	9.4e-31
PgNAC-10	BT102907	1928	PF02365	No apical meristem (NAM) protein	292-675	5.6e-54
PgNASC-1	BT116275	907	PF01849	NAC domain	312-482	3.5e-19
PgNASC-2	BT113821	1045	PF01849	NAC domain	241-414	1.7e-26	PF00627	UBA/TS-N domain	547-654	1.1e-06
PgNASC-3	BT118429	974	PF01849	NAC domain	269-442	7.7e-25	PF00627	UBA/TS-N domain	575-682	1.6e-06
PgNASC-4	BT103757	1111	PF01849	NAC domain	243-416	3.4e-24	PF00627	UBA/TS-N domain	549-656	8.3e-07
PgOMT-1	EX342459	>1520	PF00891	O-methyltransferase	34-300	1.7e-34
PgPAT-1	BT100787	1528	PF03514	GRAS family transcription factor	462-1202	3.1e-86
PgPRR-2	BT111350	1190	PF05368	NmrA-like family	136-834	7.6e-77	PF01370	NAD dependent epimerase/dehydratase family	136-393	2.5e-07	PF01073	3-beta hydroxysteroid dehydrogenase/isomerase family	139-387	2.4e-05
PgRLK-1	BT109734	1213	PF00069	Protein kinase domain	168-464	1.3e-10	PF07714	Protein tyrosine kinase	156-470	1.9e-08
PgRPL3A-1*	BT106071	1451	PF00297	Ribosomal protein L3	275-1156	1.8e-121
PgSABATH2	BT103017	1330	PF03492	SAM dependent carboxyl methyltransferase	186-1166	2.7e-95
PgTIP-1	BT106406	486	na
PgTUA-1	BT106155	1820	PF00091	Tubulin/FtsZ family, GTPase domain	210-878	1.3e-70	PF03953	Tubulin C-terminal domain	990-1382	2.3e-51
PgUBI-1*	BT109864	1245	PF00179	Ubiquitin-conjugating enzyme	200-532	1.4e-23
PgWRKY-1	BT119560	1526	PF03106	WRKY DNA -binding domain	912-1088	5.2e-30
PgWRKY-2	BT102554	1536	PF03106	WRKY DNA -binding domain	499-672	1.6e-30
PgWRKY-3	BT102109	1432	PF03106	WRKY DNA -binding domain	913-1089	1.8e-28	PF10533	Plant zinc cluster domain	763-906	4.9e-15
PgXTH8-1	BT116258	1343	PF00722	Glycosyl hydrolases family 16	177-722	2.8e-53	PF06955	Xyloglucan endo-transglycosylase (XET) C-terminus	813-962	8.7e-15
PtMYB1	AY356372		na
PtMYB3	DQ399059		na
PtMYB8	DQ399057		na
PtMYB14	DQ399056		na
unknown	BT106642	861	na

## Sheet: S6expression
Table S6. Transcript accumlation and statistical analyses and clustering results.
	ORGAN AND TISSUE SAMPLE TYPES 1									TISSUE EFFECT (ANOVA TEST)		CLUSTERING RESULTS
Gene name	Elongating shoot (ES)	Phelloderm (PS)	Root periderm (PR)	Secondary xylem (XS)	Root xylem (XR)	Apex (AX)	Root tips (RT)	Young needles (YNS)	Branch needles (YNB)	f value	P value corrected	SOTA Cluster	PTM cluster	P value	PTM cluster	P value	PTM cluster	P value	PTM cluster	P value	PTM cluster	P value	PTM cluster	P value
PgADF-1	15.3542	15.9216	16.2475	16.0126	16.3224	14.6823	15.389	13.6905	13.7222	49.5831	2.7295e-22	1	1	0.00426116	7	0.00138707	11	0.0499136
PgAP2-1	15.1087	15.2961	14.9008	14.5625	14.5773	14.7488	14.3357	13.7137	13.8659	4.58807	0.019832	1	1	0.00940855	6	0.025395	7	0.000801458	8	0.00353647
PgARF-1	14.4526	14.9201	15.0687	13.6653	13.7823	13.8693	12.6792	12.5752	12.5524	12.4897	3.89262e-08	1	1	0.0122392	7	0.00061314	8	1.49955e-05
PgARF-2	15.0495	15.5582	15.555	15.5149	15.8015	14.7179	14.5305	13.7788	13.4064	20.2417	9.69345e-13	1	1	0.000102711	7	0.000113348	11	0.0216498
PgBZIP-4	11.4781	12.1358	12.4572	11.9431	12.2248	11.807	11.5977	10.5231	9.88346	12.8364	1.11315e-08	1	1	0.00398718	7	0.00331881
PgBZIP-5	12.1496	12.4835	12.6548	12.3177	12.4612	12.1625	11.5581	11.7378	11.9008	4.18537	0.0474994	1	1	0.00774949	7	0.00238194	8	0.00645936
PgBZIP-7	9.70961	10.1163	9.65265	9.16478	9.70921	10.0929	7.3493	9.49227	9.10149	11.7381	7.24612e-08	1
PgCAD	15.7061	15.2583	15.7807	17.1213	17.1535	15.7922	15.059	15.4528	15.3721	15.5861	4.0696e-10	1	9	0.00101376	10	1.72354e-05	11	0.00046789	12	8.70365e-06
PgCM-3	14.1071	13.0178	12.966	14.9376	14.7626	13.7942	12.8838	13.7474	13.447	15.5975	2.27275e-10	1	9	0.000212585	10	0.000354186	11	0.00555375	12	0.000179106
PgGRAS-3	14.5437	14.3606	14.4691	15.2423	15.1529	13.8819	13.5126	14.9796	14.4855	10.6517	2.59697e-07	1	10	0.0327545	12	0.0286633
PgHB8	11.7083	11.9962	12.2368	12.6454	12.7627	11.7218	11.3692	12.0364	12.023	7.86852	2.9486e-05	1	9	0.046676	10	0.0130135	12	0.0120247
PgLIM-2	14.95	15.2031	15.5875	15.0226	15.6314	14.4203	15.2519	14.0541	14.4049	11.7286	4.9047e-08	1	7	0.0221496
PgLIM-3	14.4405	15.0612	14.7263	14.0217	14.3998	14.2609	14.864	13.8778	13.3596	8.21785	1.56908e-05	1
PgMYB14	6.76739	7.33781	7.42219	7.29955	8.2324	6.83637	5.04906	7.31691	6.98036	4.79848	0.012642	1
PgMYB15	9.8791	10.1359	10.0415	9.87435	10.942	9.83525	8.28279	9.74123	9.43601	10.6199	4.4067e-07	1	1	0.0417875	10	0.0387939	12	0.0447863
PgMYB18	11.5859	10.7529	10.1016	11.8655	11.594	10.8144	10.3636	9.4432	9.19718	16.6141	6.34328e-11	1	1	0.00207079	7	0.0220287	10	0.0170447	11	0.000758072	12	0.0195904
PgMYB19	12.1307	11.9166	11.1606	13.3824	13.3996	11.9416	11.1937	11.0773	10.6394	20.0931	1.13859e-12	1	1	0.00601577	9	0.00618741	10	0.000762697	11	3.90348e-06	12	0.000624681
PgMYB20	12.9868	12.2009	11.1483	12.0959	12.0196	12.7407	11.5946	10.4949	10.44	22.4739	2.17848e-13	1	1	0.0215477	5	0.0181367	6	0.00971032
PgMYB21	11.8509	12.1145	11.2949	11.8062	11.5544	11.8433	12.4932	11.3461	11.1302	6.64356	0.000313227	1
PgMYB22	9.96383	10.0832	9.27968	7.41241	8.68874	9.09139	ND	8.25628	ND	17.3572	1.12318e-06	1	5	0.0365111	7	0.0459437	8	0.00163601
PgMYB27	12.8728	12.2371	11.83	13.5199	13.5604	12.3803	11.6588	11.5892	11.8038	11.5481	6.44867e-08	1	1	0.0110395	9	0.00574016	10	0.000179136	11	0.000108479	12	0.000236905
PgNAC-3	11.8934	11.3281	11.2481	12.463	12.0171	11.6911	9.01141	9.76752	9.66884	26.4769	2.14592e-15	1	1	0.000532778	7	0.00774996	10	0.00388117	11	0.00662941	12	0.00681838
PgNASC-2	13.4685	13.9393	14.0588	12.0045	12.945	13.1765	15.1421	12.9431	13.0239	18.8884	1.80374e-09	1
PgRLK-1	12.4841	12.3039	11.586	10.2775	10.7742	12.2406	11.2266	10.3675	9.9819	22.1051	1.80048e-13	1	5	0.00416287	6	0.0490516	8	0.0352019
PgTUA-1	16.4006	16.3551	16.0635	17.3186	17.168	16.151	16.2049	14.2968	14.0439	41.2568	5.54154e-20	1	1	0.00153631	7	0.00843141	11	0.00343062
PgBZIP-6	10.378	10.7651	10.6011	10.129	10.6915	10.4693	12.8545	9.1083	9.14718	24.2726	9.79963e-12	2
PgCCTD-1	10.3812	12.2692	11.7752	8.89407	9.86684	10.8647	9.44506	13.0877	12.5912	36.7005	7.0821e-19	2	3	0.00739767
PgCYP76C5-1	10.6708	11.2816	10.9451	11.3002	11.2427	11.1927	13.1835	13.2018	13.3578	24.1661	1.80776e-14	2	2	0.000294505
PgGRAS-2	9.39052	9.25361	8.07782	8.74032	9.17243	9.6772	11.6636	9.6291	9.74127	12.9786	9.09939e-09	2
PgMADS-3	12.6424	14.2484	11.8164	12.4989	11.1857	13.8003	8.0358	14.3005	14.1357	30.3521	1.06263e-14	2	2	0.00850205	3	0.0134203	4	0.022957
PgNAC-1	9.87486	9.95638	9.95142	11.6639	11.2964	11.3244	11.7643	12.7423	12.9011	20.7857	5.41339e-13	2	2	0.0285059
PgAP2-2	11.0845	11.4485	11.1689	11.1215	10.3621	11.6189	11.211	12.2532	12.3183	6.18548	0.00072658	3	2	0.0126673	3	0.0317785
PgAP2-5	14.8795	15.2981	15.4385	15.3803	14.9494	15.0458	13.1537	15.3762	15.4622	13.6536	3.55355e-09	3
PgBBOX-1	12.4955	12.2407	11.7017	10.9754	11.3884	12.3385	11.6568	13.1595	12.7884	6.20307	0.00274184	3	2	0.0157626	3	0.00136966
PgBZIP-3	10.3745	10.5301	9.40121	9.70822	8.99735	10.6812	9.22207	10.9761	10.985	7.72107	4.48469e-05	3	3	0.00150932	4	0.00709423
PgGRAS-1	12.8834	13.4184	13.6374	12.3905	11.8257	13.0864	13.3019	12.8428	13.0221	7.67234	4.22332e-05	3
PgHMGS-1	14.0326	14.3001	14.743	13.8593	13.9061	14.1395	15.1458	14.6901	15.0834	6.07328	0.000908755	3	2	0.0123656
PgIAA-1	13.1765	12.587	12.4217	13.8902	13.7265	13.3791	11.6639	13.6105	13.3981	10.3985	3.89071e-07	3	9	0.0237486	10	0.025754	12	0.022523
PgMYB11	11.738	10.3167	9.02234	9.42467	9.60191	10.7111	8.78822	10.3652	10.2183	19.0848	2.47052e-08	3	3	0.00423867	5	0.0137817
PgMYB26	13.2582	13.3951	13.0594	10.6894	10.6959	12.4709	10.5858	12.3639	12.4103	15.2015	4.1142e-09	3	3	0.0018931	8	0.0432632
PgMYB5	12.6893	12.3506	12.4225	11.626	12.4381	12.9756	12.4865	13.8956	13.732	15.5396	2.44783e-10	3	2	0.0274016
PgNAC-5	11.8347	11.2598	9.51893	11.3518	9.86139	12.1321	10.6464	10.0715	10.3449	13.0123	5.32219e-07	3	4	0.0326415	5	0.00738209	6	0.00321455
PgNASC-3	13.7107	14.1806	13.9946	13.1014	13.0536	13.8646	14.1494	13.6642	13.4638	5.84938	0.00142567	3
PgPAT-1	12.4965	12.8023	12.9581	13.4115	13.6945	12.6833	11.8608	13.2902	13.3823	12.9758	4.78367e-08	3
PgWRKY-3	12.3694	12.3719	11.987	10.1138	10.8719	12.4574	10.4731	11.3649	11.7753	17.0275	2.75171e-10	3	3	0.00398554	5	0.0235177
unknown	12.9538	13.5736	13.0508	10.6781	11.5805	12.9514	11.5982	12.438	12.2745	14.5641	1.48446e-09	3	3	0.0147789	8	0.0443318
PgMADS-4	12.8414	12.1909	ND	12.8874	ND	12.5528	ND	12.7426	11.6255	3.1115	2.05217	4	4	0
PgMADS-1	11.9008	10.9546	ND	ND	ND	12.6326	ND	ND	ND	2.23273	16.8134	5	5	0	6	0.0406616
PgKN4	10.9154	10.9667	8.85803	6.85499	7.1494	11.2417	9.37132	6.16071	ND	63.3517	8.09784e-15	6	5	0.00198908	6	0
PgAP2-3	12.761	12.6101	12.4512	11.6943	11.2198	11.7909	10.4863	9.22457	9.00546	57.5404	2.83075e-23	7	1	0.00356041	6	0.0192468	7	0.000359021	8	0.00547768
PgHB4	13.0445	13.0591	13.0349	13.4112	13.4521	11.3667	10.664	9.79095	9.69224	122.986	4.70809e-33	7	1	1.7096e-05	7	7.48654e-06	8	0.0379135	11	0.015825
PgIAMT-1	9.71776	11.4345	9.21091	9.94707	9.81948	8.13298	8.1513	8.40085	9.36072	5.82536	0.00252908	7	7	0.047151
PgKN2	12.2527	12.8803	12.928	12.1146	13.0838	10.983	10.5667	8.13613	8.47842	85.8781	6.54012e-26	7	1	0.000301942	7	1.05375e-05	8	0.0253238
PgKNAT1	12.0298	12.5904	12.7794	11.8253	12.0853	11.2315	8.79397	ND	ND	53.5825	4.18429e-17	7	1	0.000103404	7	3.88928e-06	8	0.00990643
PgLIM-1	14.4412	14.9596	14.6957	13.9004	13.4995	13.6617	13.1477	11.2331	11.1884	77.5421	1.19049e-27	7	1	0.00484489	6	0.0271864	7	0.00024999	8	0.00948438
PgTIP-1	10.1792	10.7765	10.9646	10.2139	11.0867	7.48647	6.06029	7.18642	7.3536	50.8671	3.7229e-21	7	1	0.00325323	7	0.000831095	8	0.0132839
PgGASA5-1	17.0661	17.9277	17.6097	14.2874	14.5685	15.0249	12.8494	11.4451	11.5123	160.94	6.57067e-37	8	1	0.0153285	7	0.000734713	8	9.02072e-05
PgKAN-1	9.87261	11.8098	12.2775	8.85304	9.36337	8.28561	ND	9.43498	9.64495	29.5672	6.49235e-09	8	8	0.00072939
PgXTH8-1	13.6632	15.5535	15.0992	11.4727	12.9339	12.6665	10.4113	11.3669	11.1626	56.7681	7.01764e-24	8	7	0.0127191	8	6.58885e-07
PgAGP-1	11.6337	11.2159	11.4106	14.6551	13.582	13.7244	11.8341	12.3225	11.9774	22.3669	1.05519e-13	9	9	0.000569949	10	0.01206	11	0.025075	12	0.00832422
PgCCR-1	14.5854	13.4969	13.8204	17.2185	16.7357	14.8845	14.2523	14.0381	13.7924	49.5793	4.63071e-22	9	9	4.67711e-05	10	0.000659501	11	0.000365877	12	0.0003259
PgCSL-1	ND	9.25541	ND	ND	ND	10.9924	ND	13.2709	13.3517	33.5607	8.78846e-06	9	2	3.79437e-05
PgEXPB-1	11.6905	10.7503	10.2496	13.6938	12.6628	12.3982	13.2908	10.477	10.8554	19.1327	5.25518e-12	9	9	0.0430955
PgHB7	11.4955	10.5829	11.4158	13.3307	13.4272	11.338	11.4758	10.6031	10.626	11.9352	3.59581e-08	9	9	0.00356951	10	0.0026614	11	0.00030798	12	0.00212744
PgHCT	13.6535	12.5435	12.5933	15.0617	14.9763	13.1871	13.0333	13.025	12.7474	55.5084	4.05812e-23	9	9	0.000118158	10	0.000861571	11	0.000496442	12	0.000438961
PgKOR1	13.8465	13.9304	13.6341	16.0299	15.6469	14.0707	14.0306	13.8031	13.6693	26.8396	2.1859e-13	9	9	0.000370549	10	0.00311604	11	0.000874212	12	0.00180368
PgLPTHIO-1	14.9195	13.5557	13.6367	17.1156	16.5969	14.4964	13.8246	14.2996	13.9851	41.3472	5.23903e-20	9	9	3.94995e-05	10	0.000253652	11	0.0007633	12	0.000101681
PgMYB1	12.8865	11.486	11.6512	14.9517	14.9752	13.6395	11.4131	13.5985	13.1654	49.7193	2.53619e-22	9	9	0.000207339	10	0.00482587	11	0.0460192	12	0.00294755
PgMYB16	12.0444	11.5579	11.3094	13.9793	12.8636	11.965	11.552	11.6998	11.1521	17.7506	1.61287e-11	9	9	0.00121564	10	0.00146481	11	0.000404381	12	0.000871451
PgMYB3	11.3817	9.90387	8.97949	12.8235	12.7398	11.3908	8.69267	10.5074	10.6244	50.3368	3.10091e-22	9	9	0.000706118	10	0.00078291	11	0.0140557	12	0.000586521
PgMYB8	11.7873	11.6719	11.3222	13.6842	13.5393	11.4362	11.4691	11.4452	11.8625	25.5592	4.91784e-15	9	9	0.000681054	10	0.00263787	11	0.0040002	12	0.00178948
PgNAC-8	12.5302	11.6998	11.0751	14.2677	13.6065	12.5775	8.26113	12.4282	12.2458	31.9051	1.44476e-11	9	9	0.0178286	10	0.00478738	12	0.00484873
PgWRKY-1	13.744	12.6663	13.009	15.4801	14.4852	13.8845	14.4442	12.7326	12.7114	19.0997	3.41191e-12	9	9	0.0199135	11	0.00991064	12	0.0498398
PgMYB4	12.1188	10.7549	11.067	13.823	13.1535	12.0002	ND	10.4604	10.8405	18.9536	7.63071e-10	10	9	0.0427532	10	0.000776745	11	0.026759	12	0.00138237
PgOMT-1	15.2133	13.8465	14.509	17.7444	17.4904	14.7076	13.9328	14.2151	13.6957	97.915	7.40529e-30	10	1	0.0463929	9	0.000791453	10	5.31641e-05	11	3.79615e-05	12	2.42052e-05
PgPRR-2	13.7494	12.0458	12.8094	16.184	16.3659	14.0618	12.1917	12.3206	11.8696	81.0324	3.41076e-28	10	1	0.0348704	9	0.000689014	10	2.50435e-05	11	2.4699e-05	12	1.41273e-05
PgDHS-2	12.3675	10.2651	10.6531	16.0819	15.5887	12.7554	10.9864	10.8063	ND	52.3323	3.00708e-13	11	1	0.00216367	7	0.0368011	9	0.0111743	10	0.00413758	11	6.41448e-06	12	0.00301495
PgNAC-7	10.8057	8.8535	8.86879	14.279	13.9114	9.1091	ND	7.66662	ND	238.85	9.07958e-22	11	1	0.00939094	9	0.00277977	10	2.40251e-05	11	5.92235e-06	12	2.19765e-05
Pg4CL	14.8165	12.4709	13.3139	17.9299	17.2519	14.7373	12.8127	13.8806	12.8292	146.707	1.03961e-35	12	9	0.000159779	10	3.66693e-05	11	0.000249512	12	1.01937e-05
PgMYB2	10.4529	9.23698	9.59476	13.522	13.6413	10.5162	6.23146	8.72012	8.63267	139.792	1.13173e-34	12	1	0.0205474	9	0.00572838	10	7.74025e-07	11	0.00110085	12	2.85013e-06
PgACC	11.0811	12.2687	12.3868	12.5701	12.4247	ND	9.82536	8.19928	8.67761	4.87604	1.02829
PgAP2-4	13.8831	14.643	13.7294	13.757	13.4242	13.3065	11.5468	14.3421	13.6589	2.53685	6.41
PgAP2-6	10.3418	10.9229	10.2745	9.89868	9.7067	10.4633	10.1015	10.869	10.757	1.82343	14.1412
PgAP2-7	11.9599	12.2271	11.8507	12.5571	12.1493	12.5572	12.273	12.8244	12.5271	1.44472	24.7725
PgBBOX-2	9.1667	9.9988	10.6822	8.78782	8.7827	ND	11.8007	7.07481	ND	85.0956	1.43623e-07
PgBZIP-1	12.7327	12.9035	12.9343	12.6537	12.6034	12.5735	12.1393	12.487	12.0356	2.82465	0.991127
PgBZIP-2	11.1798	11.594	10.7431	10.5702	10.7022	10.6136	10.4449	10.262	9.99877	1.92432	7.38669
PgCDC48-1	13.9954	13.806	14.0168	13.9774	14.2028	13.8544	13.9083	14.2949	14.0394	0.890005	54.6185
PgCOBRA-1	9.07397	9.50229	8.73985	8.91761	9.49333	9.0986	8.13855	8.65774	8.78791	3.93504	0.815848
PgLACS1	14.1577	14.3859	14.1264	14.4696	14.8626	14.1535	14.3476	14.8698	14.5649	1.7269	11.2805
PgLOX-1	10.0157	10.4967	11.0489	9.82684	9.82804	10.39	12.4447	11.0797	11.0509	2.68032	5.28666
PgMADS-2	11.8859	11.6423	10.4199	11.4139	10.2389	11.3977	ND	11.36	11.0181	2.2612	13.0013
PgMYB23	17.6731	17.7297	17.8405	18.0742	17.8794	17.7987	17.5966	17.9064	18.2105	1.02057	44.3018
PgMYB24	12.8683	12.641	12.5426	13.0977	13.23	12.6359	12.6688	12.3594	12.5774	2.20872	4.14939
PgMYB25	11.6819	12.1117	12.2361	12.2029	12.8522	12.2447	11.3797	13.2255	13.0065	4.77012	0.0694801
PgMYB9	9.92703	10.8019	8.93706	10.1518	10.1347	10.5445	10.6203	10.2818	10.0987	2.0545	19.5348
PgNAC-2	14.5728	14.4769	14.0136	14.2977	14.3936	15.0711	14.7884	14.9739	14.8591	3.6616	0.151008
PgNAC-4	8.02099	8.19071	7.67395	7.89766	8.7215	7.5995	11.3351	8.18265	8.27598	8.68975	0.0273854
PgNAC-6	8.76572	9.25261	9.75737	8.70595	9.40067	9.98238	7.18998	11.5515	11.635	23.5464	7.7816e-06
PgNASC-1	15.1657	15.594	15.4923	15.0834	15.2675	15.0802	15.7183	15.0537	15.1486	2.52124	1.96466
PgNASC-4	15.4727	15.812	15.7175	14.9484	15.0641	15.1923	15.471	15.4035	15.1058	3.25019	0.379507
PgWRKY-2	17.2343	14.9816	15.8331	17.5889	17.6509	16.2581	ND	ND	ND	0.0118594	94.2392

## Sheet: S7read_me
The geNorm VBA applet was used to determine the most stable reference genes from a set of tested genes in a given cDNA sample panel.
This analysis will allow determination of the optimal number of control genes for normalization.
Tab Stability: Average expression stability value of remaining reference genes
Tab Variation: Determination of the optimal number of control genes for normalization
Tab Data Matrix: Raw data and correlation analysis
GQ0192_I04 (in yellow) was eliminated due to a broad peak on the melt curve analysis and GQ0202_I04 (in red) following GeNorm analysis

## Sheet: S7stability
GQ0202_I04	GQ0197_O03	GQ0208_J08	GQ0192_I04	GQ0207_G19	ef1	cdc2 GQ0071_B06
0.0728507	0.0657748	0.0634115	0.0589449	0.0498764	0.0444064	0.033816
Average expression stability value of thereference genes
Y axis is the average expression stability values (M)
and the X axis is the gene ID (most stable genes are on the right).

## Sheet: S7variation
V2/3	V3/4	V4/5	V5/6	V6/7	V7/8
0.0159529	0.0123043	0.0133133	0.0103057	0.00877425	0.0107391
Determination of the optimal number of control genes for normalization.

## Sheet: S7data
	cdc2	ef1	GQ0071_B06	GQ0197_O03	GQ0208_J08	GQ0207_G19	GQ0202_I04	GQ0192_I04	Normalisation Factor
E166-03-04-1T	13.4756	19.097	15.9617	11.8834	13.3346	11.3529	13.413	15.8288	1.02749
E166-03-04-2P	13.4686	17.5356	15.8608	10.8854	13.2984	10.5557	13.3126	14.3851	0.982458
E166-03-03-2PR	14.2184	19.2521	17.0133	11.3655	13.9286	12.4457	13.2397	14.9317	1.0463
E166-02-01-2X	12.3996	17.9367	15.2726	11.8685	14.1204	10.7239	12.129	15.3128	0.986614
E166-01-04-2XR	13.5465	18.0708	15.6603	10.9188	13.4015	11.0839	13.1128	15.4275	0.999497
E166-02-02-AC	12.8257	18.5086	15.8163	11.375	13.5625	11.4502	11.8706	14.9339	0.991104
E166-03-01-YF	12.7118	17.1187	15.1659	11.5356	13.8483	11.1204	11.3783	14.6824	0.968729
	13.2227	18.2026	15.8119	11.3985	13.6388	11.2335	12.613	15.065
M < 0.15	0.0692881	0.0610724	0.05917	0.0788343	0.0748764	0.0752539	0.0940782	0.0702321
	0.736495	0.649166	0.628945	0.837966	0.795896	0.799908	1	0.746529
	1.35778	1.54044	1.58996	1.19337	1.25645	1.25014	1	1.33953
	0.85397	0.96885	1	0.750562	0.790235	0.786271	0.628945	0.842492
Ratio > 1.5	1.171	1.03215	1	1.33234	1.26545	1.27183	1.58996	1.18695
